# Supplementary material for: Single cell RNA sequencing of the adult Drosophila eye reveals distinct clusters and novel marker genes for all major cell types
Source: Commun Biol. 2022 Dec 14;5:1370. doi: 10.1038/s42003-022-04337-1 (PMC9751288; doi:10.1038/s42003-022-04337-1)
Supplement: Supplementary file 6 — Supplementary Data 3 [file 42003_2022_4337_MOESM6_ESM.xlsx]

## Sheet: 1D_R1-6
gene	p_val	avg_log2FC	pct.1	pct.2	p_val_adj	cluster	FP Validated	T2A Validated	Human homolog	Common to all 3 time points?
ninaE	0	1.8907	1	0.876	0	R1-6	N.S.	N/A	Y	Y
Ggamma30A	0	1.60749	1	0.896	0	R1-6	N.S.	N/A	Y	Y
rtp	0	1.43945	1	0.888	0	R1-6	N.S.	N/A	Y	Y
Sh	0	1.38254	0.945	0.802	0	R1-6	N.S.	N/A	Y	Y
norpA	0	1.36507	1	0.88	0	R1-6	N.S.	N/A	Y	Y
Galphaq	0	1.33384	1	0.884	0	R1-6	N.S.	N/A	Y	Y
eys	0	1.31243	0.976	0.807	0	R1-6	N.S.	N/A	Y	Y
CG7220	0	1.29824	1	0.885	0	R1-6	N.S.	N/A	Y	Y
Achl	0	1.27457	0.846	0.56	0	R1-6	N.S.	N/A	Y	Y
CG18598	0	1.22607	0.989	0.734	0	R1-6	N.S.	N/A	N	Y
Gbeta76C	0	1.19323	1	0.858	0	R1-6	N.S.	N/A	Y	Y
Cyt-c-p	0	1.18626	1	0.896	0	R1-6	N.S.	N/A	Y	Y
Arr2	0	1.16822	1	0.91	0	R1-6	N.S.	N/A	Y	Y
ninaC	0	1.16326	1	0.869	0	R1-6	N.S.	N/A	Y	Y
Arr1	0	1.15092	1	0.884	0	R1-6	N.S.	N/A	Y	Y
trpl	0	1.12183	0.993	0.85	0	R1-6	N.S.	N/A	Y	Y
Tsp42Ej	0	1.12102	1	0.87	0	R1-6	N.S.	N/A	Y	Y
Cam	0	1.11795	1	0.978	0	R1-6	N.S.	N/A	Y	Y
rdgA	0	1.09094	0.999	0.863	0	R1-6	N.S.	N/A	Y	Y
Cpn	0	1.075	0.987	0.787	0	R1-6	N.S.	N/A	Y	Y
retn	0	1.06791	0.722	0.304	0	R1-6	N.S.	N	Y	Y
cpx	0	1.06069	1	0.881	0	R1-6	N.S.	N/A	Y	Y
mbl	0	1.05789	0.99	0.863	0	R1-6	N.S.	N/A	Y	Y
Mob2	0	1.05111	0.992	0.823	0	R1-6	N.S.	N/A	Y	Y
inaD	0	1.04968	1	0.847	0	R1-6	N.S.	N/A	Y	Y
lqf	0	1.03685	0.927	0.834	0	R1-6	N.S.	N/A	Y	Y
ctp	0	0.994554	1	0.896	0	R1-6	N.S.	N/A	Y	Y
Gdh	0	0.981563	0.999	0.845	0	R1-6	N.S.	N/A	Y	Y
trp	0	0.972662	0.996	0.851	0	R1-6	N.S.	N/A	Y	Y
ATPsynC	0	0.970966	1	0.999	0	R1-6	N.S.	N/A	Y	N
Slob	0	0.966171	0.961	0.718	0	R1-6	N.S.	N/A	Y	Y
ninaA	0	0.956797	0.994	0.843	0	R1-6	N.S.	N/A	Y	Y
Cds	0	0.936267	0.971	0.813	0	R1-6	N.S.	N/A	Y	Y
flw	0	0.933044	0.991	0.849	0	R1-6	N.S.	N/A	Y	Y
nrv3	0	0.917636	1	0.88	0	R1-6	N.S.	N/A	Y	Y
CG43340	0	0.909927	0.859	0.65	0	R1-6	N.S.	N/A	Y	Y
qvr	0	0.903953	0.951	0.769	0	R1-6	N.S.	N/A	N	Y
chp	0	0.902533	0.985	0.825	0	R1-6	N.S.	N/A	Y	Y
CG6983	0	0.892458	0.949	0.686	0	R1-6	N.S.	N/A	Y	Y
CG6329	0	0.892162	0.995	0.856	0	R1-6	N.S.	N/A	N	Y
CG14591	0	0.88924	0.986	0.779	0	R1-6	N.S.	N/A	Y	Y
CG44195	0	0.867656	0.965	0.786	0	R1-6	N.S.	N/A	N	Y
SmydA-8	0	0.862277	0.992	0.881	0	R1-6	N.S.	N/A	Y	Y
sesB	0	0.861561	1	0.997	0	R1-6	N.S.	N/A	Y	Y
Fas1	0	0.860725	0.937	0.793	0	R1-6	N.S.	N/A	Y	Y
nSyb	0	0.840268	0.995	0.822	0	R1-6	N.S.	N/A	Y	Y
COX4	0	0.839361	1	0.99	0	R1-6	N.S.	N/A	Y	Y
Ank2	0	0.838284	0.978	0.825	0	R1-6	N.S.	N/A	Y	Y
Eip63E	0	0.836128	0.642	0.327	0	R1-6	N.S.	N/A	Y	Y
homer	0	0.834159	0.887	0.623	0	R1-6	N.S.	Y	Y	N
Uev1A	0	0.828943	0.986	0.866	0	R1-6	N.S.	N/A	Y	Y
Mppe	0	0.819599	0.985	0.802	0	R1-6	N.S.	N/A	Y	Y
blw	0	0.81279	1	0.975	0	R1-6	N.S.	N/A	Y	Y
inaF-B	0	0.811857	0.541	0.139	0	R1-6	3	N/A	N	N
COX5B	0	0.808022	0.999	0.959	0	R1-6	N.S.	N/A	Y	Y
CG34134	0	0.805726	0.998	0.856	0	R1-6	N.S.	N/A	Y	N
awd	0	0.802709	0.999	0.934	0	R1-6	N.S.	N/A	Y	Y
eag	0	0.79549	0.556	0.194	0	R1-6	3	N/A	Y	Y
inaC	0	0.792816	0.995	0.829	0	R1-6	N.S.	N/A	Y	Y
Mpcp2	0	0.79262	1	0.98	0	R1-6	N.S.	N/A	Y	Y
Cyt-c1	0	0.791441	0.995	0.888	0	R1-6	N.S.	N/A	Y	N
cype	0	0.789119	0.999	0.961	0	R1-6	N.S.	N/A	Y	Y
ATPsynbeta	0	0.782134	1	0.972	0	R1-6	N.S.	N/A	Y	Y
mav	0	0.779386	0.893	0.715	0	R1-6	N.S.	N/A	Y	N
Ttd14	0	0.777624	0.986	0.842	0	R1-6	N.S.	N/A	N	Y
Hk	0	0.770969	0.943	0.762	0	R1-6	N.S.	N/A	Y	Y
porin	0	0.769524	0.997	0.905	0	R1-6	N.S.	N/A	Y	N
COX6B	0	0.765764	0.999	0.994	0	R1-6	N.S.	N/A	Y	N
ATPsynO	0	0.765267	0.996	0.972	0	R1-6	N.S.	N/A	Y	N
CG14742	0	0.753626	0.928	0.684	0	R1-6	N.S.	N/A	N	N
CG9953	0	0.747119	0.88	0.737	0	R1-6	N.S.	N/A	Y	Y
Pdp1	0	0.747002	0.979	0.877	0	R1-6	N.S.	N/A	Y	N
Bsg	0	0.74092	0.918	0.8	0	R1-6	N.S.	N/A	Y	Y
ATPsynE	0	0.740398	0.998	0.983	0	R1-6	N.S.	N/A	Y	N
sun	0	0.738044	0.994	0.941	0	R1-6	N.S.	N/A	Y	Y
COX8	0	0.731905	0.994	0.941	0	R1-6	N.S.	N/A	Y	Y
fru	0	0.731759	0.557	0.121	0	R1-6	3	N/A	Y	N
OtopLa	0	0.728339	0.969	0.862	0	R1-6	N.S.	N/A	Y	Y
ATPsynD	0	0.720658	0.997	0.976	0	R1-6	N.S.	N/A	Y	Y
UQCR-14	0	0.713458	0.998	0.966	0	R1-6	N.S.	N/A	Y	Y
nrv2	0	0.712066	0.676	0.266	0	R1-6	N.S.	N/A	Y	N
kdn	0	0.710114	0.962	0.786	0	R1-6	N.S.	N/A	Y	Y
Neb-cGP	0	0.699311	0.997	0.945	0	R1-6	N.S.	N/A	Y	N
ATPsyndelta	0	0.694012	0.993	0.928	0	R1-6	N.S.	N/A	Y	Y
eEF1alpha2	0	0.69311	0.937	0.733	0	R1-6	N.S.	N/A	Y	Y
COX5A	0	0.688766	0.999	0.971	0	R1-6	N.S.	N/A	Y	N
Rip11	0	0.685274	0.611	0.194	0	R1-6	N.S.	N/A	Y	Y
onecut	0	0.669305	0.515	0.167	0	R1-6	3	N/A	Y	N
ATPsynG	0	0.664315	0.999	0.994	0	R1-6	N.S.	N/A	Y	N
COX7C	0	0.664258	0.999	0.983	0	R1-6	N.S.	N/A	Y	Y
ND-13B	0	0.657416	0.979	0.889	0	R1-6	N.S.	N/A	Y	N
roh	0	0.655836	0.999	0.97	0	R1-6	N.S.	N/A	N	N
baz	0	0.648211	0.512	0.159	0	R1-6	N.S.	N/A	Y	N
ATPsynB	0	0.643582	1	0.972	0	R1-6	N.S.	N/A	Y	Y
t	0	0.643389	0.951	0.754	0	R1-6	N.S.	N/A	N	N
CAH1	0	0.642887	0.992	0.895	0	R1-6	N.S.	N/A	Y	Y
CG12795	0	0.637638	0.577	0.195	0	R1-6	N.S.	N/A	Y	N
SdhC	0	0.636194	0.974	0.92	0	R1-6	N.S.	N/A	Y	N
RFeSP	0	0.634406	0.998	0.981	0	R1-6	N.S.	N/A	Y	Y
ATPsyngamma	0	0.632802	0.997	0.971	0	R1-6	N.S.	N/A	Y	N
levy	0	0.630284	0.997	0.985	0	R1-6	N.S.	N/A	Y	Y
CG1309	0	0.629776	0.767	0.508	0	R1-6	N.S.	N/A	Y	Y
nuf	0	0.626567	0.865	0.684	0	R1-6	N.S.	N/A	Y	Y
PsGEF	0	0.625527	0.641	0.261	0	R1-6	N.S.	N/A	Y	N
CG13784	0	0.62035	0.595	0.238	0	R1-6	N.S.	N/A	Y	N
Bx	0	0.617275	0.514	0.145	0	R1-6	3	N/A	Y	N
ND-ACP	0	0.61352	0.991	0.927	0	R1-6	N.S.	N/A	Y	Y
CG33143	0	0.613233	0.465	0.125	0	R1-6	3	N/A	Y	N
fipi	0	0.611465	0.535	0.185	0	R1-6	N.S.	N/A	Y	N
path	0	0.606351	0.647	0.296	0	R1-6	N.S.	N/A	Y	Y
Wdr37	0	0.604906	0.779	0.504	0	R1-6	N.S.	N/A	Y	N
ND-B18	0	0.600534	0.962	0.865	0	R1-6	N.S.	N/A	Y	N
ATPsynF	0	0.596484	1	0.997	0	R1-6	N.S.	N/A	Y	N
CG15118	0	0.59025	0.616	0.238	0	R1-6	N.S.	N/A	Y	N
ATPsynCF6	0	0.589165	0.997	0.982	0	R1-6	N.S.	N/A	Y	N
CG31038	0	0.587582	0.575	0.218	0	R1-6	N.S.	N/A	Y	N
Pkn	0	0.585408	0.894	0.693	0	R1-6	N.S.	N/A	Y	Y
CG3961	0	0.584561	0.89	0.698	0	R1-6	N.S.	N/A	Y	Y
ND-19	0	0.583925	0.944	0.857	0	R1-6	N.S.	N/A	Y	N
ND-B12	0	0.58153	0.968	0.889	0	R1-6	N.S.	N/A	Y	N
Dyb	0	0.581355	0.468	0.136	0	R1-6	N.S.	N/A	Y	N
SpdS	0	0.579606	0.737	0.425	0	R1-6	N.S.	N/A	Y	Y
tmod	0	0.578572	0.627	0.231	0	R1-6	N.S.	N/A	Y	N
CG32278	0	0.575434	0.959	0.834	0	R1-6	N.S.	N/A	Y	N
CG17378	0	0.569928	0.606	0.223	0	R1-6	N.S.	N/A	Y	N
COX7A	0	0.555346	0.997	0.993	0	R1-6	N.S.	N/A	Y	N
UQCR-Q	0	0.554808	0.995	0.978	0	R1-6	N.S.	N/A	Y	N
SdhD	0	0.553812	0.983	0.895	0	R1-6	N.S.	N/A	Y	N
Sod2	0	0.553099	0.886	0.727	0	R1-6	N.S.	N/A	Y	Y
Tsp97E	0	0.552944	0.456	0.132	0	R1-6	N.S.	Y	Y	N
CG11586	0	0.550334	0.612	0.252	0	R1-6	N.S.	N/A	Y	N
Shrm	0	0.548933	0.375	0.082	0	R1-6	3	N/A	Y	N
ND-PDSW	0	0.540938	0.984	0.934	0	R1-6	N.S.	N/A	Y	Y
CG7630	0	0.53979	0.997	0.978	0	R1-6	N.S.	N/A	N	N
p120ctn	0	0.539737	0.932	0.791	0	R1-6	N.S.	N/A	Y	Y
ND-B14	0	0.538628	0.973	0.896	0	R1-6	N.S.	N/A	Y	N
UQCR-C1	0	0.537943	0.983	0.921	0	R1-6	N.S.	N/A	Y	N
ND-B14.5B	0	0.536106	0.972	0.888	0	R1-6	N.S.	N/A	Y	N
UQCR-6.4	0	0.534111	0.983	0.915	0	R1-6	N.S.	N/A	Y	N
Fbxl4	0	0.53001	0.613	0.246	0	R1-6	N.S.	N/A	Y	Y
Hexo1	0	0.529667	0.458	0.122	0	R1-6	3	N/A	Y	N
mRpL27	0	0.524843	0.557	0.198	0	R1-6	N.S.	N/A	Y	N
ND-18	0	0.519404	0.968	0.894	0	R1-6	N.S.	N/A	Y	N
UQCR-C2	0	0.516719	0.997	0.97	0	R1-6	N.S.	N/A	Y	N
mRpS33	0	0.471676	0.502	0.166	0	R1-6	N.S.	N/A	Y	N
ND-B15	7.17912e-306	0.505023	0.952	0.876	6.39229e-302	R1-6	N.S.	N/A	Y	N
sff	7.32775e-305	0.498634	0.388	0.095	6.52463e-301	R1-6	3	N/A	Y	N
CenG1A	2.42597e-304	0.58655	0.499	0.171	2.16009e-300	R1-6	3	Y	Y	N
CG7149	6.31018e-298	0.51703	0.556	0.211	5.61858e-294	R1-6	3	N/A	Y	N
CG32647	6.85605e-296	0.625414	0.663	0.341	6.10463e-292	R1-6	N.S.	N/A	Y	Y
Dak1	4.11476e-295	0.523448	0.974	0.885	3.66378e-291	R1-6	N.S.	N/A	Y	N
Pis	7.78841e-293	0.564014	0.992	0.898	6.9348e-289	R1-6	N.S.	N/A	Y	N
ox	3.11154e-291	0.507519	0.947	0.863	2.77051e-287	R1-6	N.S.	N/A	Y	N
ClC-a	6.33761e-291	0.770786	0.761	0.556	5.64301e-287	R1-6	N.S.	N/A	Y	Y
Nepl11	4.14805e-288	0.443258	0.483	0.158	3.69342e-284	R1-6	3	N/A	Y	N
CG10257	7.46812e-288	0.405775	0.367	0.088	6.64961e-284	R1-6	3	Y	Y	N
CG5758	3.3139e-286	0.54891	0.546	0.213	2.9507e-282	R1-6	N.S.	N/A	Y	N
alpha-Man-IIb	2.79799e-285	0.634544	0.533	0.207	2.49133e-281	R1-6	3	N/A	Y	N
app	4.05241e-285	0.7276	0.489	0.178	3.60826e-281	R1-6	N.S.	N/A	Y	N
SK	7.55666e-284	0.642546	0.756	0.506	6.72845e-280	R1-6	N.S.	N/A	Y	Y
UQCR-11	1.09633e-281	0.471062	0.985	0.952	9.76171e-278	R1-6	N.S.	N/A	Y	N
CNBP	4.1147e-281	0.507405	0.928	0.825	3.66373e-277	R1-6	N.S.	N/A	Y	Y
CG4607	1.63225e-279	0.468887	0.49	0.173	1.45335e-275	R1-6	N.S.	N/A	Y	N
dve	1.82291e-279	0.420681	0.313	0.061	1.62312e-275	R1-6	3	N/A	Y	N
gish	3.48798e-278	0.660719	0.886	0.778	3.1057e-274	R1-6	N.S.	N/A	Y	Y
NP15.6	1.2358e-277	0.449158	0.983	0.931	1.10036e-273	R1-6	N.S.	N/A	Y	N
Fie	1.77899e-277	0.513746	0.948	0.782	1.58401e-273	R1-6	N.S.	N/A	N	Y
CG9328	2.41882e-275	0.499275	0.591	0.247	2.15372e-271	R1-6	N.S.	N/A	Y	N
CG7990	2.61397e-275	0.464552	0.499	0.179	2.32748e-271	R1-6	3	N/A	Y	N
CG11752	2.9979e-274	0.46793	0.941	0.86	2.66933e-270	R1-6	N.S.	N/A	Y	Y
ND-15	5.53907e-274	0.478596	0.97	0.91	4.93199e-270	R1-6	N.S.	N/A	Y	N
dlg1	6.80883e-274	0.580171	0.835	0.665	6.06258e-270	R1-6	N.S.	N/A	Y	N
psq	4.47024e-272	0.720075	0.879	0.806	3.98031e-268	R1-6	N.S.	N/A	Y	Y
Nmdmc	1.30803e-270	0.42396	0.38	0.102	1.16467e-266	R1-6	N.S.	N/A	Y	N
CG11267	3.41568e-270	0.485557	0.581	0.248	3.04132e-266	R1-6	N.S.	N/A	Y	N
ND-B17.2	4.22817e-270	0.490347	0.965	0.9	3.76476e-266	R1-6	N.S.	N/A	Y	N
CG44242	4.73719e-270	0.480658	0.897	0.767	4.21799e-266	R1-6	N.S.	N/A	Y	N
Xxylt	3.68619e-269	0.459937	0.621	0.272	3.28219e-265	R1-6	N.S.	N/A	Y	N
Cow	9.25166e-269	0.570607	0.868	0.701	8.23768e-265	R1-6	N.S.	N/A	Y	Y
puc	2.01088e-267	0.49486	0.41	0.126	1.79049e-263	R1-6	N.S.	N/A	Y	N
Zasp66	3.26302e-267	0.410399	0.363	0.093	2.90539e-263	R1-6	3	Y	Y	N
SPoCk	4.0189e-267	0.553008	0.58	0.243	3.57843e-263	R1-6	N.S.	N/A	Y	Y
Pdcd4	1.45495e-266	0.525996	0.847	0.697	1.29548e-262	R1-6	N.S.	N/A	Y	Y
pigs	5.46205e-266	0.522132	0.484	0.164	4.86341e-262	R1-6	N.S.	N/A	Y	N
CG17124	1.55904e-265	0.447851	0.502	0.187	1.38817e-261	R1-6	N.S.	N/A	Y	N
Lpin	2.57675e-265	0.4923	0.486	0.18	2.29434e-261	R1-6	N.S.	N/A	Y	N
Prps	4.05743e-265	0.469571	0.97	0.886	3.61274e-261	R1-6	N.S.	N/A	Y	N
Sidpn	7.59595e-265	0.533794	0.523	0.204	6.76343e-261	R1-6	3	N/A	Y	N
ND-30	1.56954e-264	0.472744	0.916	0.817	1.39752e-260	R1-6	N.S.	N/A	Y	N
ND-B22	1.76004e-263	0.460522	0.975	0.931	1.56714e-259	R1-6	N.S.	N/A	Y	N
ps	1.76721e-263	0.490072	0.995	0.954	1.57352e-259	R1-6	N.S.	N/A	Y	N
Pli	1.70205e-260	0.48003	0.6	0.264	1.51551e-256	R1-6	N.S.	N/A	Y	N
CG2681	2.82929e-259	0.411475	0.404	0.123	2.5192e-255	R1-6	3	N/A	Y	N
CG42668	1.45572e-258	0.49963	0.493	0.19	1.29617e-254	R1-6	N.S.	N/A	Y	N
wac	3.22916e-258	0.494388	0.413	0.129	2.87524e-254	R1-6	N.S.	N/A	N	N
CG18815	1.62337e-255	0.382622	0.995	0.869	1.44545e-251	R1-6	N.S.	N/A	Y	N
Sxl	1.68741e-253	0.489142	0.576	0.251	1.50247e-249	R1-6	N.S.	N/A	Y	N
ND-42	3.56736e-253	0.450026	0.915	0.807	3.17638e-249	R1-6	N.S.	N/A	Y	N
chinmo	4.22612e-253	0.826295	0.634	0.388	3.76294e-249	R1-6	N.S.	N/A	Y	Y
CG9034	5.67536e-251	0.457951	0.938	0.858	5.05334e-247	R1-6	N.S.	N/A	N	N
CG2246	7.07521e-251	0.460909	0.6	0.265	6.29976e-247	R1-6	N.S.	N/A	Y	N
CG5214	2.63237e-250	0.459876	0.85	0.673	2.34387e-246	R1-6	N.S.	N/A	Y	N
CG32333	3.02966e-250	0.405794	0.405	0.127	2.69761e-246	R1-6	3	N/A	Y	N
ND-MLRQ	4.83914e-249	0.431396	0.993	0.977	4.30877e-245	R1-6	N.S.	N/A	Y	Y
Klp98A	1.74382e-248	0.466198	0.511	0.205	1.5527e-244	R1-6	N.S.	N/A	Y	N
cdi	2.42724e-248	0.601018	0.9	0.808	2.16121e-244	R1-6	N.S.	N/A	Y	N
peb	5.15723e-248	0.545014	0.497	0.193	4.592e-244	R1-6	3	N/A	Y	N
rdgB	5.62309e-247	0.596688	0.858	0.711	5.0068e-243	R1-6	N.S.	N/A	Y	Y
ben	1.7814e-246	0.450322	0.949	0.861	1.58616e-242	R1-6	N.S.	N/A	Y	N
CG5028	3.75566e-246	0.495242	0.784	0.562	3.34404e-242	R1-6	N.S.	N/A	Y	N
CG2202	5.14067e-246	0.904588	0.744	0.597	4.57725e-242	R1-6	N.S.	N/A	Y	N
Nc73EF	3.22505e-245	0.543717	0.726	0.468	2.87158e-241	R1-6	N.S.	N/A	Y	Y
KCNQ	4.71883e-244	0.35103	0.26	0.045	4.20164e-240	R1-6	3	N/A	Y	N
gol	1.07537e-243	0.617126	0.721	0.474	9.57505e-240	R1-6	N.S.	N/A	Y	N
CG7430	2.32592e-243	0.445786	0.911	0.796	2.071e-239	R1-6	N.S.	N/A	Y	N
SdhA	2.94718e-241	0.475033	0.647	0.333	2.62417e-237	R1-6	N.S.	N/A	Y	N
CG9427	1.27081e-240	0.467078	0.948	0.788	1.13153e-236	R1-6	N.S.	N/A	Y	Y
CG46385	3.84804e-240	0.643708	0.867	0.776	3.42629e-236	R1-6	N.S.	N/A	Y	Y
CG13272	9.9084e-240	0.489041	0.372	0.111	8.82244e-236	R1-6	3	N/A	N	N
Tab2	2.08736e-238	0.455782	0.588	0.264	1.85858e-234	R1-6	N.S.	N/A	Y	N
DopEcR	6.00119e-238	0.647737	0.761	0.58	5.34346e-234	R1-6	N.S.	N/A	Y	Y
slo	1.24115e-236	0.819786	0.584	0.323	1.10512e-232	R1-6	N.S.	N/A	Y	Y
PGRP-LA	1.55485e-235	0.446789	0.539	0.233	1.38444e-231	R1-6	N.S.	N/A	Y	N
comt	3.14921e-235	0.417881	0.492	0.194	2.80406e-231	R1-6	N.S.	N/A	Y	N
Calx	1.11106e-234	0.626601	0.76	0.576	9.89288e-231	R1-6	N.S.	N/A	Y	Y
ND-24	3.75208e-234	0.452897	0.852	0.707	3.34086e-230	R1-6	N.S.	N/A	Y	N
stops	7.47804e-231	0.482457	0.729	0.468	6.65845e-227	R1-6	N.S.	N/A	Y	Y
CG13937	2.5466e-230	0.38867	0.426	0.148	2.26749e-226	R1-6	N.S.	N/A	Y	N
Mitofilin	1.50145e-227	0.433527	0.627	0.308	1.33689e-223	R1-6	N.S.	N/A	Y	N
VhaM9.7-a	3.17981e-227	0.437799	0.957	0.791	2.8313e-223	R1-6	N.S.	N/A	Y	N
Prosap	4.60488e-226	0.615624	0.519	0.23	4.10018e-222	R1-6	N.S.	N/A	Y	N
ND-39	2.32536e-225	0.403276	0.966	0.907	2.0705e-221	R1-6	N.S.	N/A	Y	N
Sap47	1.43847e-223	0.45693	0.932	0.828	1.28081e-219	R1-6	N.S.	N/A	Y	N
bif	1.68102e-221	0.566303	0.773	0.607	1.49678e-217	R1-6	N.S.	N/A	Y	N
ND-B17	2.11628e-220	0.406118	0.945	0.879	1.88434e-216	R1-6	N.S.	N/A	Y	N
Csp	4.61837e-220	0.412658	0.53	0.235	4.1122e-216	R1-6	N.S.	N/A	Y	N
Osi2	1.76603e-219	0.890246	0.392	0.135	1.57247e-215	R1-6	3	N/A	N	N
AMPdeam	5.49818e-219	0.450381	0.607	0.3	4.89558e-215	R1-6	N.S.	N/A	Y	N
CG4168	7.77256e-219	0.38994	0.334	0.096	6.92069e-215	R1-6	3	N/A	Y	N
Pph13	1.45492e-217	0.453795	0.803	0.604	1.29546e-213	R1-6	N.S.	N/A	Y	N
CG6656	1.04656e-216	0.535376	0.651	0.382	9.31856e-213	R1-6	N.S.	N/A	Y	Y
CG9391	5.29391e-215	0.423454	0.898	0.799	4.7137e-211	R1-6	N.S.	N/A	Y	Y
mtd	3.96563e-213	0.487808	0.569	0.272	3.531e-209	R1-6	N.S.	N/A	Y	N
CG10674	1.01719e-212	0.40349	0.548	0.251	9.0571e-209	R1-6	N.S.	N/A	Y	N
CG5903	1.30669e-211	0.389977	0.934	0.868	1.16348e-207	R1-6	N.S.	N/A	Y	N
prom	1.95495e-210	0.418177	0.514	0.219	1.74069e-206	R1-6	N.S.	N/A	Y	N
qtc	3.39215e-210	0.400469	0.906	0.81	3.02037e-206	R1-6	N.S.	N/A	N	N
CG31729	9.56745e-208	0.406166	0.404	0.148	8.51886e-204	R1-6	N.S.	N/A	Y	N
Tom7	1.10145e-207	0.405515	0.909	0.822	9.80734e-204	R1-6	N.S.	N/A	Y	N
Tm1	3.83393e-207	0.554409	0.612	0.345	3.41373e-203	R1-6	N.S.	N/A	Y	Y
Xport-B	2.60605e-206	0.324028	0.322	0.093	2.32043e-202	R1-6	3	N/A	N	N
Chchd2	3.23816e-206	0.412013	0.924	0.852	2.88325e-202	R1-6	N.S.	N/A	Y	N
Dnz1	8.97325e-205	0.396243	0.567	0.261	7.98978e-201	R1-6	N.S.	N/A	Y	N
CG11857	1.66223e-204	0.428616	0.521	0.238	1.48005e-200	R1-6	N.S.	N/A	Y	N
mAcon1	1.99891e-204	0.433961	0.538	0.247	1.77983e-200	R1-6	N.S.	N/A	Y	N
Schip1	7.09899e-204	0.391031	0.517	0.224	6.32094e-200	R1-6	N.S.	N/A	Y	N
ND-23	5.17309e-201	0.449395	0.744	0.542	4.60612e-197	R1-6	N.S.	N/A	Y	N
Scsalpha1	1.33764e-200	0.395576	0.964	0.912	1.19103e-196	R1-6	N.S.	N/A	Y	N
cac	1.82548e-200	0.488098	0.398	0.149	1.62541e-196	R1-6	3	N	Y	N
hoe1	5.48559e-200	0.356997	0.396	0.141	4.88437e-196	R1-6	3	N/A	Y	N
Crg-1	1.76315e-199	0.463235	0.784	0.599	1.56991e-195	R1-6	N.S.	N/A	N	N
Idh3b	6.87214e-198	0.422611	0.841	0.727	6.11895e-194	R1-6	N.S.	N/A	Y	N
Dic1	5.89667e-196	0.384455	0.531	0.246	5.25039e-192	R1-6	N.S.	N/A	Y	N
klar	7.10046e-194	0.503094	0.509	0.239	6.32225e-190	R1-6	N.S.	N/A	N	N
CG34132	5.32363e-193	0.35611	0.429	0.171	4.74016e-189	R1-6	N.S.	N/A	Y	N
stai	3.99241e-192	0.424542	0.811	0.626	3.55485e-188	R1-6	N.S.	N/A	Y	N
Idh3a	5.04917e-192	0.424412	0.8	0.641	4.49578e-188	R1-6	N.S.	N/A	Y	N
rdgC	7.26483e-192	0.465373	0.702	0.469	6.46861e-188	R1-6	N.S.	N/A	Y	Y
Culd	2.42034e-191	0.440836	0.847	0.69	2.15507e-187	R1-6	N.S.	N/A	Y	Y
Hsp60A	6.00784e-191	0.363802	0.418	0.165	5.34938e-187	R1-6	N.S.	N/A	Y	N
mRpL13	6.295e-191	0.336356	0.369	0.13	5.60507e-187	R1-6	N.S.	N/A	Y	N
CG31030	2.45806e-190	0.379766	0.877	0.706	2.18866e-186	R1-6	N.S.	N/A	Y	N
Actbeta	1.33708e-188	0.410931	0.412	0.164	1.19054e-184	R1-6	3	N/A	Y	N
Eip75B	3.244e-188	0.474729	0.537	0.259	2.88846e-184	R1-6	N.S.	N/A	Y	N
Drak	8.83373e-188	0.317056	0.253	0.061	7.86555e-184	R1-6	3	N/A	Y	N
Hdc	1.07915e-187	0.34947	0.386	0.144	9.60874e-184	R1-6	3	N/A	Y	N
dysc	1.67532e-187	0.608695	0.784	0.645	1.49171e-183	R1-6	N.S.	N/A	Y	Y
CG10283	7.33483e-184	0.349752	0.347	0.12	6.53093e-180	R1-6	N.S.	N/A	Y	N
Zasp52	2.07721e-183	0.317654	0.312	0.096	1.84955e-179	R1-6	N.S.	N/A	Y	N
ND-B14.5A	1.65898e-182	0.373324	0.913	0.844	1.47716e-178	R1-6	N.S.	N/A	Y	N
Pka-R1	3.80942e-182	0.354173	0.43	0.177	3.39191e-178	R1-6	N.S.	N/A	Y	N
RhoGAP18B	7.13531e-182	0.385932	0.413	0.168	6.35328e-178	R1-6	N.S.	N/A	Y	N
PCB	3.78634e-179	0.33141	0.326	0.108	3.37136e-175	R1-6	3	N/A	Y	N
Ggamma1	6.96568e-178	0.352253	0.996	0.961	6.20224e-174	R1-6	N.S.	N/A	Y	N
betaTub97EF	9.1371e-178	0.376769	0.559	0.276	8.13567e-174	R1-6	N.S.	N/A	Y	N
Pdk1	9.23717e-178	0.389219	0.41	0.169	8.22477e-174	R1-6	N.S.	N/A	Y	N
corto	1.30276e-177	0.488363	0.81	0.719	1.15998e-173	R1-6	N.S.	N/A	N	N
Srrm234	3.90086e-176	0.467147	0.786	0.637	3.47332e-172	R1-6	N.S.	N/A	Y	N
ND-ASHI	1.59739e-175	0.381875	0.868	0.768	1.42232e-171	R1-6	N.S.	N/A	Y	N
bsk	2.66752e-175	0.402644	0.661	0.41	2.37516e-171	R1-6	N.S.	N/A	Y	N
Cchl	4.84041e-175	0.383729	0.805	0.644	4.3099e-171	R1-6	N.S.	N/A	Y	N
Ipp	4.91069e-175	0.347584	0.996	0.96	4.37247e-171	R1-6	N.S.	N/A	Y	N
Vap33	3.88128e-174	0.396722	0.933	0.857	3.45589e-170	R1-6	N.S.	N/A	Y	N
CG12910	8.01068e-173	0.289679	0.295	0.09	7.13271e-169	R1-6	3	N/A	N	N
CRIF	4.53733e-172	0.332981	0.389	0.155	4.04004e-168	R1-6	N.S.	N/A	Y	N
sdk	1.12962e-170	0.344138	0.267	0.076	1.00581e-166	R1-6	3	N/A	Y	N
Syt1	2.41155e-170	0.615012	0.716	0.565	2.14725e-166	R1-6	N.S.	N/A	Y	Y
CG9005	2.75767e-170	0.383117	0.522	0.256	2.45543e-166	R1-6	N.S.	N/A	Y	N
gammaSnap1	2.8009e-170	0.351448	0.545	0.27	2.49392e-166	R1-6	N.S.	N/A	Y	N
Syngr	6.08833e-170	0.35347	0.389	0.156	5.42105e-166	R1-6	3	N/A	Y	N
nrm	1.01478e-169	0.477306	0.463	0.216	9.03564e-166	R1-6	N.S.	N/A	Y	N
oc	2.62994e-169	0.351961	0.348	0.128	2.3417e-165	R1-6	3	N/A	Y	N
Cadps	8.78833e-168	0.46414	0.654	0.42	7.82513e-164	R1-6	N.S.	N/A	Y	N
Tao	2.82586e-167	0.327291	0.377	0.148	2.51615e-163	R1-6	N.S.	N/A	Y	N
Vha68-1	6.52511e-167	0.364495	0.515	0.249	5.80996e-163	R1-6	N.S.	N/A	Y	N
Alg11	2.32878e-166	0.377168	0.596	0.327	2.07355e-162	R1-6	N.S.	N/A	Y	N
5PtaseI	4.186e-166	0.328152	0.445	0.196	3.72722e-162	R1-6	N.S.	N/A	Y	N
Ank	4.3781e-166	0.501521	0.643	0.428	3.89826e-162	R1-6	N.S.	N/A	Y	Y
fry	3.13584e-165	0.352624	0.411	0.174	2.79215e-161	R1-6	N.S.	N/A	Y	N
CycG	6.14889e-165	0.334369	0.991	0.971	5.47497e-161	R1-6	N.S.	N/A	Y	N
stj	1.38251e-164	0.315145	0.279	0.086	1.23099e-160	R1-6	3	N/A	Y	N
olf186-F	4.58203e-164	0.306248	0.318	0.11	4.07984e-160	R1-6	N.S.	N/A	Y	N
S	7.4099e-164	0.343733	0.333	0.122	6.59778e-160	R1-6	N.S.	N/A	N	N
CG12071	1.69221e-163	0.321497	0.348	0.131	1.50674e-159	R1-6	3	N/A	Y	N
ND-MWFE	7.28959e-162	0.34957	0.93	0.865	6.49065e-158	R1-6	N.S.	N/A	Y	N
Dyrk2	1.92383e-161	0.352264	0.384	0.156	1.71298e-157	R1-6	N.S.	N/A	Y	N
sif	2.49375e-161	0.363323	0.374	0.151	2.22043e-157	R1-6	3	N/A	Y	N
mRpS25	4.46765e-161	0.307687	0.384	0.157	3.97799e-157	R1-6	N.S.	N/A	Y	N
ND-13A	9.59806e-161	0.33996	0.9	0.848	8.54611e-157	R1-6	N.S.	N/A	Y	N
hoe2	2.13135e-160	0.326951	0.393	0.163	1.89776e-156	R1-6	3	N/A	Y	N
RpS15Aa	2.17746e-160	0.308276	0.997	0.99	1.93881e-156	R1-6	N.S.	N/A	Y	N
CG15111	6.28157e-160	0.339562	0.48	0.228	5.59311e-156	R1-6	N.S.	N/A	Y	N
Adar	1.83932e-159	0.376459	0.469	0.221	1.63773e-155	R1-6	N.S.	N/A	Y	N
CG9231	4.41382e-159	0.312419	0.379	0.154	3.93007e-155	R1-6	N.S.	N/A	Y	N
CG3955	8.26858e-159	0.321796	0.5	0.237	7.36234e-155	R1-6	N.S.	N/A	Y	N
Tim23	2.58376e-158	0.327498	0.413	0.179	2.30058e-154	R1-6	N.S.	N/A	Y	N
CG15309	4.0617e-158	0.341598	0.505	0.247	3.61654e-154	R1-6	N.S.	N/A	Y	N
eas	5.65965e-158	0.292922	0.339	0.126	5.03936e-154	R1-6	3	N/A	Y	N
CG9921	6.31109e-158	0.317818	0.411	0.177	5.61939e-154	R1-6	N.S.	N/A	Y	N
Tango5	7.64254e-158	0.337454	0.391	0.165	6.80492e-154	R1-6	N.S.	N/A	Y	N
Hrs	1.45566e-156	0.295615	0.352	0.135	1.29612e-152	R1-6	N.S.	N/A	Y	N
Cdk5alpha	5.31351e-156	0.308829	0.397	0.166	4.73115e-152	R1-6	N.S.	N/A	Y	N
Nedd8	1.18948e-155	0.36393	0.562	0.303	1.05912e-151	R1-6	N.S.	N/A	Y	N
RpS17	6.42785e-155	0.346755	0.938	0.871	5.72336e-151	R1-6	N.S.	N/A	Y	Y
Pep	7.92362e-155	0.336632	0.453	0.212	7.0552e-151	R1-6	N.S.	N/A	Y	N
CG13305	1.50468e-154	0.632824	0.515	0.28	1.33977e-150	R1-6	N.S.	N/A	N	N
RpL34b	7.22073e-153	0.267161	0.999	0.999	6.42934e-149	R1-6	N.S.	N/A	Y	N
Syt7	3.5239e-152	0.364996	0.438	0.201	3.13768e-148	R1-6	3	N/A	Y	N
14-3-3zeta	2.50493e-151	0.291985	0.999	0.994	2.23039e-147	R1-6	N.S.	N/A	Y	N
CG5065	2.60613e-151	0.301948	0.258	0.078	2.32049e-147	R1-6	3	N/A	Y	N
Sam-S	8.09226e-151	0.30045	0.368	0.151	7.20535e-147	R1-6	N.S.	N/A	Y	N
CG5027	1.22613e-150	0.399136	0.611	0.37	1.09174e-146	R1-6	N.S.	N/A	Y	Y
snu	5.6055e-150	0.450556	0.723	0.566	4.99114e-146	R1-6	N.S.	N/A	Y	N
CG42392	1.06404e-149	0.323152	0.476	0.223	9.47421e-146	R1-6	3	N/A	N	N
kra	2.08216e-149	0.323574	0.951	0.918	1.85395e-145	R1-6	N.S.	N/A	Y	Y
cindr	2.2049e-149	0.347591	0.568	0.309	1.96325e-145	R1-6	N.S.	N/A	Y	N
PIP82	3.3973e-149	0.399054	0.658	0.429	3.02496e-145	R1-6	N.S.	N/A	Y	N
Cisd2	1.41285e-147	0.338148	0.883	0.813	1.258e-143	R1-6	N.S.	N/A	Y	N
CkIalpha	3.86935e-145	0.330219	0.901	0.846	3.44527e-141	R1-6	N.S.	N/A	Y	N
CG14817	4.38354e-145	0.361415	0.605	0.362	3.90311e-141	R1-6	N.S.	N/A	Y	N
mt:ND5	2.39926e-144	0.433047	0.966	0.941	2.13631e-140	R1-6	N.S.	N/A	Y	Y
Tsp39D	3.62977e-144	0.335575	0.519	0.26	3.23195e-140	R1-6	N.S.	N/A	Y	N
CG42376	5.18493e-144	0.295108	0.376	0.161	4.61666e-140	R1-6	N.S.	N/A	Y	N
Ca-Ma2d	7.87513e-144	0.299894	0.287	0.101	7.01202e-140	R1-6	3	N/A	Y	N
Usp8	8.71681e-143	0.326373	0.376	0.16	7.76145e-139	R1-6	N.S.	N/A	Y	N
btsz	1.846e-142	0.307354	0.331	0.13	1.64368e-138	R1-6	N.S.	N/A	Y	N
Cp110	2.74169e-142	0.337881	0.388	0.172	2.4412e-138	R1-6	N.S.	N/A	Y	N
KrT95D	1.52661e-141	0.305187	0.321	0.123	1.35929e-137	R1-6	3	N/A	Y	N
CG6966	1.96863e-141	0.288105	0.311	0.117	1.75287e-137	R1-6	N.S.	N/A	Y	N
CG18507	3.25215e-141	0.264371	0.341	0.134	2.89571e-137	R1-6	N.S.	N/A	Y	N
mRpS5	6.16315e-141	0.324266	0.536	0.287	5.48766e-137	R1-6	N.S.	N/A	Y	N
ND-AGGG	1.00894e-140	0.390266	0.745	0.604	8.98359e-137	R1-6	N.S.	N/A	Y	Y
rhea	1.43856e-140	0.299956	0.377	0.162	1.2809e-136	R1-6	N.S.	N/A	Y	N
RhoGDI	8.34883e-140	0.306588	0.998	0.99	7.4338e-136	R1-6	N.S.	N/A	Y	N
futsch	2.82584e-139	0.325865	0.896	0.77	2.51613e-135	R1-6	N.S.	N/A	Y	N
CG9917	4.07e-139	0.439948	0.709	0.563	3.62393e-135	R1-6	N.S.	N/A	N	Y
Liprin-gamma	9.01728e-139	0.292906	0.3	0.111	8.02898e-135	R1-6	N.S.	N/A	Y	N
CadN	1.80238e-138	0.380008	0.313	0.122	1.60484e-134	R1-6	3	N/A	Y	N
Synd	4.47141e-138	0.333359	0.867	0.785	3.98134e-134	R1-6	N.S.	N/A	Y	N
Tim8	4.6106e-138	0.299489	0.414	0.192	4.10528e-134	R1-6	N.S.	N/A	Y	N
RpS9	5.58556e-138	0.323429	0.93	0.877	4.97338e-134	R1-6	N.S.	N/A	Y	N
CG32982	5.96953e-138	0.2599	0.255	0.082	5.31527e-134	R1-6	N.S.	N/A	Y	N
Eb1	3.62009e-137	0.31838	0.538	0.29	3.22332e-133	R1-6	N.S.	N/A	Y	N
CG11155	6.80994e-136	0.351211	0.868	0.752	6.06357e-132	R1-6	N.S.	N/A	Y	N
CG12091	1.50665e-135	0.313693	0.483	0.251	1.34152e-131	R1-6	N.S.	N/A	Y	N
DnaJ-1	1.88151e-135	0.282716	0.336	0.137	1.67529e-131	R1-6	N.S.	N/A	Y	N
CG18622	5.85931e-135	0.365272	0.694	0.51	5.21713e-131	R1-6	N.S.	N/A	N	Y
CG5644	1.25117e-134	0.251862	0.264	0.09	1.11404e-130	R1-6	3	N/A	N	N
mRpS34	8.22454e-134	0.276066	0.349	0.148	7.32313e-130	R1-6	N.S.	N/A	Y	N
CG6565	8.53597e-134	0.295663	0.441	0.213	7.60043e-130	R1-6	N.S.	N/A	Y	N
bol	5.85101e-133	0.318636	0.31	0.121	5.20974e-129	R1-6	N.S.	N/A	Y	N
CG11722	2.10434e-132	0.280822	0.368	0.162	1.8737e-128	R1-6	N.S.	N/A	Y	N
kek1	3.60965e-132	0.315407	0.294	0.112	3.21403e-128	R1-6	3	N/A	Y	N
CG17716	3.8467e-132	0.344394	0.367	0.163	3.4251e-128	R1-6	3	N/A	Y	N
mRpL14	6.52865e-132	0.267421	0.339	0.141	5.81311e-128	R1-6	N.S.	N/A	Y	N
dsd	1.54939e-131	0.288359	0.322	0.13	1.37958e-127	R1-6	N.S.	N/A	Y	N
CG8034	1.16033e-130	0.306758	0.336	0.142	1.03316e-126	R1-6	N.S.	N/A	Y	N
Usp2	1.37504e-130	0.29891	0.398	0.184	1.22433e-126	R1-6	N.S.	N/A	Y	N
Efa6	1.66997e-130	0.322827	0.352	0.152	1.48694e-126	R1-6	N.S.	N/A	Y	N
shi	5.92995e-130	0.524135	0.774	0.691	5.28003e-126	R1-6	N.S.	N/A	Y	N
sdt	8.34711e-130	0.374525	0.774	0.638	7.43226e-126	R1-6	N.S.	N/A	Y	N
Pdha	2.96128e-129	0.344414	0.659	0.449	2.63673e-125	R1-6	N.S.	N/A	Y	N
Kul	2.471e-128	0.319621	0.386	0.18	2.20018e-124	R1-6	N.S.	N/A	Y	N
mRpL23	2.80015e-128	0.259167	0.295	0.113	2.49325e-124	R1-6	N.S.	N/A	Y	N
Asator	1.44182e-127	0.302246	0.372	0.168	1.28379e-123	R1-6	N.S.	N/A	Y	N
l(3)77CDf	8.18757e-126	0.251021	0.289	0.111	7.29021e-122	R1-6	3	N/A	Y	N
Prx3	1.40297e-124	0.286458	0.47	0.244	1.2492e-120	R1-6	N.S.	N/A	Y	N
gl	1.24063e-123	0.338638	0.445	0.229	1.10466e-119	R1-6	N.S.	N/A	Y	N
vig	2.69468e-123	0.362764	0.725	0.576	2.39934e-119	R1-6	N.S.	N/A	Y	N
Vinc	4.55382e-123	0.26933	0.37	0.168	4.05472e-119	R1-6	N.S.	N/A	Y	N
Rab3-GEF	1.17208e-122	0.268341	0.316	0.13	1.04362e-118	R1-6	3	N/A	Y	N
gb	1.17675e-122	0.271363	0.308	0.125	1.04778e-118	R1-6	3	N/A	Y	N
AP-1sigma	1.3263e-122	0.299541	0.465	0.243	1.18094e-118	R1-6	N.S.	N/A	Y	N
Pal2	1.46694e-122	0.259805	0.526	0.271	1.30616e-118	R1-6	N.S.	N/A	Y	N
Ekar	1.63162e-122	0.309391	0.556	0.31	1.4528e-118	R1-6	N.S.	N/A	Y	N
Zyx	6.67158e-122	0.281957	0.418	0.206	5.94038e-118	R1-6	N.S.	N/A	Y	N
ND-SGDH	1.59952e-121	0.310671	0.952	0.934	1.42421e-117	R1-6	N.S.	N/A	Y	N
CG41128	2.48168e-121	0.315678	0.851	0.767	2.20969e-117	R1-6	N.S.	N/A	Y	N
CG17493	4.56739e-121	0.274526	0.353	0.159	4.0668e-117	R1-6	N.S.	N/A	Y	N
Rsf1	4.74142e-121	0.301237	0.552	0.315	4.22176e-117	R1-6	N.S.	N/A	Y	N
drpr	1.30182e-120	0.282837	0.326	0.139	1.15914e-116	R1-6	N.S.	N/A	Y	N
CG14407	1.82009e-120	0.265122	0.459	0.237	1.62061e-116	R1-6	N.S.	N/A	Y	N
mge	7.40884e-120	0.267633	0.392	0.187	6.59683e-116	R1-6	N.S.	N/A	Y	N
Tango9	4.91197e-119	0.323947	0.572	0.346	4.37362e-115	R1-6	N.S.	N/A	Y	Y
CG9150	4.7643e-118	0.320091	0.535	0.302	4.24214e-114	R1-6	N.S.	N/A	Y	N
CG7378	5.11629e-118	0.337786	0.699	0.525	4.55554e-114	R1-6	N.S.	N/A	Y	N
kst	1.03613e-117	0.293209	0.357	0.163	9.22573e-114	R1-6	N.S.	N/A	Y	N
CG10561	2.68348e-117	0.269202	0.365	0.17	2.38937e-113	R1-6	N.S.	N/A	Y	N
CG32369	3.51055e-117	0.299984	0.362	0.169	3.12579e-113	R1-6	N.S.	N/A	Y	N
ND-20	6.74947e-117	0.279601	0.971	0.93	6.00972e-113	R1-6	N.S.	N/A	Y	Y
ND-51	2.08405e-116	0.331013	0.869	0.821	1.85564e-112	R1-6	N.S.	N/A	Y	N
mRpL24	2.08941e-116	0.262655	0.346	0.157	1.86041e-112	R1-6	N.S.	N/A	Y	N
Rack1	2.18972e-116	0.286104	0.973	0.962	1.94973e-112	R1-6	N.S.	N/A	Y	N
Men-b	5.27519e-116	0.292205	0.549	0.318	4.69703e-112	R1-6	N.S.	N/A	Y	N
pum	9.26502e-116	0.43437	0.778	0.703	8.24958e-112	R1-6	N.S.	N/A	Y	N
sgg	4.10978e-115	0.344911	0.86	0.799	3.65935e-111	R1-6	N.S.	N/A	Y	N
CG31712	8.08246e-115	0.327727	0.355	0.167	7.19663e-111	R1-6	N.S.	N/A	Y	N
mRpL28	1.96977e-114	0.269582	0.48	0.258	1.75389e-110	R1-6	N.S.	N/A	Y	N
CG34250	3.1974e-114	0.27074	0.399	0.198	2.84696e-110	R1-6	N.S.	N/A	N	N
RpS6	3.90426e-114	0.275728	0.96	0.931	3.47635e-110	R1-6	N.S.	N/A	Y	N
smash	8.93706e-114	0.389662	0.66	0.485	7.95756e-110	R1-6	N.S.	N/A	Y	N
CG4660	3.06018e-113	0.326742	0.746	0.583	2.72479e-109	R1-6	N.S.	N/A	Y	N
Kdm4B	3.4809e-113	0.256751	0.277	0.11	3.0994e-109	R1-6	N.S.	N/A	Y	N
dpr7	1.34369e-112	0.327214	0.693	0.506	1.19642e-108	R1-6	N.S.	N/A	Y	N
Hrb98DE	1.71114e-112	0.281232	0.377	0.183	1.5236e-108	R1-6	N.S.	N/A	Y	N
mei-P26	4.59574e-112	0.293806	0.478	0.257	4.09205e-108	R1-6	N.S.	N/A	Y	N
l(3)80Fg	4.99761e-112	0.280365	0.875	0.762	4.44987e-108	R1-6	N.S.	N/A	Y	N
tadr	2.17576e-111	0.255593	0.325	0.144	1.9373e-107	R1-6	3	N/A	Y	N
CG17816	3.90243e-111	0.491583	0.711	0.594	3.47472e-107	R1-6	N.S.	N/A	Y	N
TMS1	9.19598e-110	0.293494	0.841	0.724	8.1881e-106	R1-6	N.S.	N/A	Y	N
CG6700	3.62765e-109	0.310668	0.358	0.172	3.23006e-105	R1-6	N.S.	N/A	Y	N
Spt-I	9.90404e-108	0.258734	0.421	0.216	8.81855e-104	R1-6	N.S.	N/A	Y	N
Rop	1.77024e-107	0.256436	0.352	0.166	1.57622e-103	R1-6	N.S.	N/A	Y	N
betaTub56D	1.07579e-106	0.262331	0.411	0.209	9.57885e-103	R1-6	N.S.	N/A	Y	N
Ptpmeg2	1.39184e-106	0.258955	0.349	0.166	1.2393e-102	R1-6	N.S.	N/A	Y	N
Men	4.09005e-106	0.25369	0.389	0.195	3.64178e-102	R1-6	N.S.	N/A	Y	N
Atx2	1.12595e-105	0.272999	0.472	0.26	1.00254e-101	R1-6	N.S.	N/A	Y	N
PMCA	1.15496e-105	0.301729	0.884	0.807	1.02838e-101	R1-6	N.S.	N/A	Y	N
elm	1.98939e-105	0.256673	0.478	0.263	1.77135e-101	R1-6	N.S.	N/A	Y	N
RhoGAP71E	2.98972e-105	0.291317	0.311	0.14	2.66205e-101	R1-6	N.S.	N/A	Y	N
CG7484	1.53375e-104	0.333257	0.663	0.491	1.36565e-100	R1-6	N.S.	N/A	Y	Y
muc	9.9403e-104	0.294453	0.787	0.676	8.85085e-100	R1-6	N.S.	N/A	Y	N
CG5641	1.37412e-103	0.255679	0.399	0.207	1.22352e-99	R1-6	N.S.	N/A	Y	N
CanB	5.90693e-103	0.302257	0.701	0.527	5.25953e-99	R1-6	N.S.	N/A	Y	N
CG18135	2.71865e-102	0.256132	0.364	0.18	2.42069e-98	R1-6	N.S.	N/A	Y	N
kcc	3.11824e-102	0.252585	0.324	0.149	2.77648e-98	R1-6	N.S.	N/A	Y	N
Trx-2	7.7487e-102	0.271202	0.975	0.958	6.89945e-98	R1-6	N.S.	N/A	Y	N
Ndae1	1.10645e-101	0.250604	0.472	0.255	9.85183e-98	R1-6	N.S.	N/A	Y	N
PNUTS	6.15828e-101	0.365751	0.382	0.202	5.48333e-97	R1-6	N.S.	N/A	Y	N
Gprk1	2.0989e-100	0.291689	0.481	0.274	1.86886e-96	R1-6	N.S.	N/A	Y	N
Rab7	4.1989e-100	0.322786	0.731	0.621	3.7387e-96	R1-6	N.S.	N/A	Y	Y
AP-2sigma	2.99843e-99	0.293455	0.663	0.482	2.6698e-95	R1-6	N.S.	N/A	Y	N
CaMKII	2.23131e-98	0.34754	0.756	0.654	1.98676e-94	R1-6	N.S.	N/A	Y	N
stau	3.8932e-95	0.251227	0.354	0.176	3.46651e-91	R1-6	N.S.	N/A	Y	N
lovit	6.24257e-95	0.303239	0.752	0.622	5.55839e-91	R1-6	N.S.	N/A	Y	N
Tom20	1.2864e-94	0.288038	0.732	0.605	1.14541e-90	R1-6	N.S.	N/A	Y	N
QIL1	1.38327e-94	0.257736	0.845	0.778	1.23166e-90	R1-6	N.S.	N/A	Y	N
CG16974	3.71044e-94	0.261002	0.353	0.178	3.30378e-90	R1-6	N.S.	N/A	Y	N
Atpalpha	9.50811e-93	0.316393	0.987	0.979	8.46602e-89	R1-6	N.S.	N/A	Y	N
CG3655	6.87436e-92	0.334349	0.592	0.403	6.12093e-88	R1-6	N.S.	N/A	N	N
CG3625	1.6522e-91	0.267712	0.565	0.358	1.47111e-87	R1-6	N.S.	N/A	Y	N
mt:ND1	7.30806e-88	0.324246	0.819	0.755	6.5071e-84	R1-6	N.S.	N/A	Y	Y
SdhB	6.03988e-87	0.252831	0.86	0.818	5.37791e-83	R1-6	N.S.	N/A	Y	N
CG13928	3.07762e-86	0.279461	0.705	0.547	2.74031e-82	R1-6	N.S.	N/A	N	N
tau	3.39712e-86	0.273726	0.791	0.7	3.02479e-82	R1-6	N.S.	N/A	Y	N
ftz-f1	3.40775e-85	0.279189	0.509	0.314	3.03426e-81	R1-6	N.S.	N/A	Y	N
mub	3.04637e-84	0.304702	0.798	0.73	2.71249e-80	R1-6	N.S.	N/A	Y	N
CaMKI	2.85771e-82	0.442736	0.413	0.246	2.54451e-78	R1-6	N.S.	N/A	Y	N
Dyrk3	1.46864e-81	0.254439	0.475	0.287	1.30767e-77	R1-6	N.S.	N/A	Y	N
Svil	6.8386e-81	0.297036	0.8	0.735	6.08909e-77	R1-6	N.S.	N/A	Y	N
Dgkepsilon	7.58812e-80	0.261149	0.563	0.371	6.75646e-76	R1-6	N.S.	N/A	Y	N
boss	4.77763e-76	0.296241	0.624	0.467	4.254e-72	R1-6	N.S.	N/A	Y	N
Ubi-p5E	7.96111e-74	0.285991	0.633	0.493	7.08857e-70	R1-6	N.S.	N/A	Y	N
ND-75	1.28957e-72	0.266643	0.725	0.616	1.14823e-68	R1-6	N.S.	N/A	Y	N
msi	1.86915e-72	0.412493	0.692	0.633	1.66429e-68	R1-6	N.S.	N/A	Y	Y
Pkc53E	4.26362e-69	0.275832	0.688	0.58	3.79633e-65	R1-6	N.S.	N/A	Y	N
endos	2.43071e-66	0.255935	0.702	0.614	2.1643e-62	R1-6	N.S.	N/A	Y	N
slgA	2.91678e-65	0.257567	0.663	0.535	2.5971e-61	R1-6	N.S.	N/A	Y	N
Doa	1.38021e-61	0.28157	0.565	0.412	1.22894e-57	R1-6	N.S.	N/A	Y	N
mt:ND4	7.50277e-53	0.265827	0.968	0.955	6.68047e-49	R1-6	N.S.	N/A	Y	Y
unc-13	2.1452e-47	0.490071	0.602	0.556	1.91008e-43	R1-6	N.S.	N/A	Y	N
B52	1.6079e-29	0.284086	0.722	0.737	1.43168e-25	R1-6	N.S.	N/A	Y	N
Rbp1-like	1.62145e-23	0.258725	0.463	0.386	1.44374e-19	R1-6	N.S.	N/A	Y	N

## Sheet: 3D_R1-6
gene	p_val	avg_log2FC	pct.1	pct.2	p_val_adj	cluster	FP Validated	T2A Validated	Human homolog	Common to all 3 time points?
ninaE	0	1.41469	1	0.82	0	R1-6	N.S.	N/A	Y	Y
CG18598	0	1.14408	0.997	0.731	0	R1-6	N.S.	N/A	N	Y
Ggamma30A	0	1.067	1	0.873	0	R1-6	N.S.	N/A	Y	Y
Galphaq	0	0.932903	1	0.877	0	R1-6	N.S.	N/A	Y	Y
Tsp42Ej	0	0.919299	1	0.87	0	R1-6	N.S.	N/A	Y	Y
CG7220	0	0.916204	1	0.882	0	R1-6	N.S.	N/A	Y	Y
rtp	0	0.90462	1	0.88	0	R1-6	N.S.	N/A	Y	Y
Cam	0	0.807759	1	0.953	0	R1-6	N.S.	N/A	Y	Y
Gbeta76C	0	0.787284	1	0.856	0	R1-6	N.S.	N/A	Y	Y
Cyt-c-p	0	0.785076	0.999	0.883	0	R1-6	N.S.	N/A	Y	Y
CG6983	0	0.737601	0.9	0.588	0	R1-6	N.S.	N/A	Y	Y
COX4	0	0.669436	1	0.979	0	R1-6	N.S.	N/A	Y	Y
ATPsynbeta	0	0.659559	1	0.936	0	R1-6	N.S.	N/A	Y	Y
Mpcp2	0	0.654476	1	0.952	0	R1-6	N.S.	N/A	Y	Y
cype	0	0.652593	1	0.964	0	R1-6	N.S.	N/A	Y	Y
COX5B	0	0.644887	0.999	0.951	0	R1-6	N.S.	N/A	Y	Y
ATPsynC	0	0.625413	1	0.996	0	R1-6	N.S.	N/A	Y	N
sesB	0	0.599106	1	0.984	0	R1-6	N.S.	N/A	Y	Y
ATPsynE	0	0.594452	1	0.978	0	R1-6	N.S.	N/A	Y	N
COX8	4.60188e-306	0.642374	1	0.936	3.75651e-302	R1-6	N.S.	N/A	Y	Y
sun	6.83946e-302	0.643822	0.999	0.955	5.58305e-298	R1-6	N.S.	N/A	Y	Y
UQCR-14	8.03808e-297	0.580597	0.999	0.965	6.56149e-293	R1-6	N.S.	N/A	Y	Y
norpA	1.26772e-289	0.83869	0.999	0.863	1.03484e-285	R1-6	N.S.	N/A	Y	Y
SmydA-8	8.00372e-288	0.683969	0.993	0.857	6.53343e-284	R1-6	N.S.	N/A	Y	Y
ATPsynD	8.71867e-281	0.569316	0.999	0.965	7.11705e-277	R1-6	N.S.	N/A	Y	Y
ATPsynO	1.1318e-275	0.576863	0.999	0.961	9.23884e-272	R1-6	N.S.	N/A	Y	N
ctp	1.27363e-275	0.695629	0.984	0.854	1.03966e-271	R1-6	N.S.	N/A	Y	Y
inaD	2.68828e-275	0.685941	0.996	0.839	2.19444e-271	R1-6	N.S.	N/A	Y	Y
Cds	7.67027e-275	0.74355	0.973	0.812	6.26124e-271	R1-6	N.S.	N/A	Y	Y
awd	5.19402e-272	0.636904	1	0.938	4.23988e-268	R1-6	N.S.	N/A	Y	Y
RFeSP	2.66278e-270	0.550818	1	0.967	2.17363e-266	R1-6	N.S.	N/A	Y	Y
eEF1alpha2	5.033e-268	0.662591	0.955	0.752	4.10843e-264	R1-6	N.S.	N/A	Y	Y
ATPsynF	1.08031e-267	0.507086	1	0.991	8.81859e-264	R1-6	N.S.	N/A	Y	N
retn	1.56732e-264	0.885545	0.541	0.157	1.2794e-260	R1-6	3	N	Y	Y
ninaA	1.83352e-264	0.720916	1	0.863	1.4967e-260	R1-6	N.S.	N/A	Y	Y
Arr1	7.469e-262	0.859709	1	0.877	6.09694e-258	R1-6	N.S.	N/A	Y	Y
COX7C	7.10037e-261	0.538414	1	0.974	5.79603e-257	R1-6	N.S.	N/A	Y	Y
Gdh	2.96929e-258	0.646443	0.978	0.804	2.42383e-254	R1-6	N.S.	N/A	Y	Y
trp	1.23005e-257	0.772247	0.987	0.818	1.00409e-253	R1-6	N.S.	N/A	Y	Y
Uev1A	5.90345e-255	0.636528	0.978	0.865	4.81899e-251	R1-6	N.S.	N/A	Y	Y
Mppe	7.01163e-246	0.637418	0.989	0.828	5.7236e-242	R1-6	N.S.	N/A	Y	Y
Cyt-c1	1.5645e-243	0.602908	0.972	0.86	1.2771e-239	R1-6	N.S.	N/A	Y	N
Achl	2.4411e-238	0.95514	0.746	0.461	1.99267e-234	R1-6	N.S.	N/A	Y	Y
CG14591	3.38264e-237	0.596484	0.929	0.696	2.76125e-233	R1-6	N.S.	N/A	Y	Y
levy	3.98199e-236	0.522656	1	0.967	3.2505e-232	R1-6	N.S.	N/A	Y	Y
cpx	2.95067e-234	0.65815	0.999	0.863	2.40863e-230	R1-6	N.S.	N/A	Y	Y
COX6B	3.61234e-234	0.512367	1	0.982	2.94875e-230	R1-6	N.S.	N/A	Y	N
UQCR-Q	1.70088e-231	0.497763	1	0.978	1.38843e-227	R1-6	N.S.	N/A	Y	N
ATPsynB	3.8588e-230	0.515222	1	0.964	3.14994e-226	R1-6	N.S.	N/A	Y	Y
blw	3.72994e-223	0.526057	0.999	0.946	3.04475e-219	R1-6	N.S.	N/A	Y	Y
Neb-cGP	3.58839e-222	0.512637	0.999	0.961	2.9292e-218	R1-6	N.S.	N/A	Y	N
roh	3.8965e-222	0.503105	0.999	0.967	3.18071e-218	R1-6	N.S.	N/A	N	N
ND-MLRQ	7.99666e-218	0.504063	0.999	0.973	6.52767e-214	R1-6	N.S.	N/A	Y	Y
ATPsynG	8.892e-210	0.445028	1	0.987	7.25854e-206	R1-6	N.S.	N/A	Y	N
ninaC	6.2279e-209	0.682848	0.995	0.85	5.08384e-205	R1-6	N.S.	N/A	Y	Y
COX5A	2.2436e-208	0.485373	0.999	0.957	1.83145e-204	R1-6	N.S.	N/A	Y	N
ATPsyndelta	1.09259e-207	0.529416	0.984	0.889	8.91885e-204	R1-6	N.S.	N/A	Y	Y
ATPsyngamma	4.57218e-207	0.484627	0.998	0.961	3.73227e-203	R1-6	N.S.	N/A	Y	N
trpl	2.43975e-206	0.772798	0.976	0.821	1.99157e-202	R1-6	N.S.	N/A	Y	Y
flw	6.41459e-205	0.642841	0.967	0.838	5.23623e-201	R1-6	N.S.	N/A	Y	Y
CG9953	4.00569e-198	0.662724	0.918	0.753	3.26985e-194	R1-6	N.S.	N/A	Y	Y
COX7A	2.1252e-195	0.442366	0.999	0.987	1.7348e-191	R1-6	N.S.	N/A	Y	N
Slob	1.01831e-192	0.591503	0.795	0.529	8.31246e-189	R1-6	N.S.	N/A	Y	Y
CG1309	2.53269e-190	0.610302	0.606	0.273	2.06744e-186	R1-6	N.S.	N/A	Y	Y
ND-ACP	2.32519e-189	0.490965	0.978	0.91	1.89805e-185	R1-6	N.S.	N/A	Y	Y
UQCR-6.4	3.10147e-187	0.489482	0.995	0.94	2.53173e-183	R1-6	N.S.	N/A	Y	N
CG6329	3.59305e-187	0.547042	0.993	0.843	2.933e-183	R1-6	N.S.	N/A	N	Y
ND-PDSW	1.17442e-183	0.473524	0.984	0.915	9.58675e-180	R1-6	N.S.	N/A	Y	Y
chp	4.21984e-182	0.648811	0.919	0.741	3.44465e-178	R1-6	N.S.	N/A	Y	Y
nSyb	7.00083e-179	0.536721	0.966	0.79	5.71478e-175	R1-6	N.S.	N/A	Y	Y
ATPsynCF6	7.95985e-178	0.430922	0.999	0.966	6.49762e-174	R1-6	N.S.	N/A	Y	N
eys	9.43606e-177	0.769675	0.801	0.594	7.70266e-173	R1-6	N.S.	N/A	Y	Y
NP15.6	5.62738e-176	0.458685	0.986	0.917	4.59363e-172	R1-6	N.S.	N/A	Y	N
mt:ND4	3.31056e-175	0.555983	0.985	0.882	2.70241e-171	R1-6	N.S.	N/A	Y	Y
Cpn	2.16642e-174	0.597664	0.853	0.632	1.76845e-170	R1-6	N.S.	N/A	Y	Y
SdhC	4.48851e-174	0.480304	0.982	0.923	3.66397e-170	R1-6	N.S.	N/A	Y	N
CG7630	4.69692e-174	0.428222	1	0.979	3.83409e-170	R1-6	N.S.	N/A	N	N
inaC	1.15771e-167	0.586906	0.96	0.799	9.4504e-164	R1-6	N.S.	N/A	Y	Y
Arr2	2.12069e-163	0.551462	1	0.89	1.73112e-159	R1-6	N.S.	N/A	Y	Y
Sod2	1.82191e-161	0.471956	0.907	0.759	1.48722e-157	R1-6	N.S.	N/A	Y	Y
Ttd14	3.12737e-161	0.476496	0.921	0.753	2.55287e-157	R1-6	N.S.	N/A	N	Y
mt:ND1	4.83791e-160	0.539643	0.955	0.814	3.94918e-156	R1-6	N.S.	N/A	Y	Y
Mob2	3.6867e-155	0.57034	0.869	0.701	3.00946e-151	R1-6	N.S.	N/A	Y	Y
mt:ND2	9.78617e-155	0.514322	0.927	0.768	7.98845e-151	R1-6	N.S.	N/A	Y	N
Pkn	3.28608e-153	0.501799	0.814	0.607	2.68243e-149	R1-6	N.S.	N/A	Y	Y
ND-19	1.13287e-151	0.455079	0.911	0.787	9.24758e-148	R1-6	N.S.	N/A	Y	N
nrv3	2.90097e-150	0.562651	1	0.87	2.36806e-146	R1-6	N.S.	N/A	Y	Y
SpdS	7.55538e-149	0.49907	0.602	0.304	6.16746e-145	R1-6	N.S.	N/A	Y	Y
ND-13B	2.32129e-147	0.433902	0.958	0.856	1.89487e-143	R1-6	N.S.	N/A	Y	N
UQCR-C1	9.06169e-146	0.422849	0.958	0.868	7.39706e-142	R1-6	N.S.	N/A	Y	N
ND-B12	2.20227e-141	0.415089	0.979	0.91	1.79771e-137	R1-6	N.S.	N/A	Y	N
CG3961	3.62686e-141	0.462573	0.892	0.704	2.96061e-137	R1-6	N.S.	N/A	Y	Y
ND-B18	5.36625e-140	0.423828	0.94	0.833	4.38047e-136	R1-6	N.S.	N/A	Y	N
ND-42	2.27423e-137	0.433018	0.878	0.733	1.85646e-133	R1-6	N.S.	N/A	Y	N
CG9034	1.94453e-136	0.422991	0.971	0.91	1.58732e-132	R1-6	N.S.	N/A	N	N
SdhD	3.64581e-136	0.414304	0.98	0.895	2.97607e-132	R1-6	N.S.	N/A	Y	N
CG41128	1.47409e-134	0.429081	0.946	0.88	1.2033e-130	R1-6	N.S.	N/A	Y	N
CG32647	6.26739e-134	0.476465	0.492	0.217	5.11607e-130	R1-6	N.S.	N/A	Y	Y
CG10257	3.88966e-133	0.368302	0.339	0.097	3.17513e-129	R1-6	3	Y	Y	N
ND-18	1.11721e-130	0.409121	0.973	0.899	9.11981e-127	R1-6	N.S.	N/A	Y	N
CG14742	2.86602e-130	0.406276	0.889	0.685	2.33953e-126	R1-6	N.S.	N/A	N	N
ND-B15	6.87212e-130	0.416567	0.95	0.88	5.60971e-126	R1-6	N.S.	N/A	Y	N
ND-AGGG	1.51029e-129	0.45005	0.903	0.802	1.23285e-125	R1-6	N.S.	N/A	Y	Y
fru	6.85626e-127	0.401149	0.362	0.12	5.59677e-123	R1-6	3	N/A	Y	N
mt:ND5	9.13956e-124	0.455078	0.993	0.953	7.46063e-120	R1-6	N.S.	N/A	Y	Y
rdgA	2.1312e-123	0.637448	0.976	0.847	1.7397e-119	R1-6	N.S.	N/A	Y	Y
UQCR-C2	2.60265e-122	0.365153	0.991	0.947	2.12454e-118	R1-6	N.S.	N/A	Y	N
CG11752	5.63658e-121	0.405593	0.921	0.829	4.60114e-117	R1-6	N.S.	N/A	Y	Y
lqf	2.57157e-120	0.763433	0.891	0.83	2.09917e-116	R1-6	N.S.	N/A	Y	Y
t	2.21329e-117	0.413828	0.995	0.849	1.8067e-113	R1-6	N.S.	N/A	N	N
mRpL27	6.14773e-117	0.405502	0.464	0.211	5.01839e-113	R1-6	N.S.	N/A	Y	N
CG6656	6.14341e-116	0.444411	0.507	0.244	5.01486e-112	R1-6	N.S.	N/A	Y	Y
Rip11	1.35009e-113	0.398631	0.423	0.179	1.10208e-109	R1-6	N.S.	N/A	Y	Y
porin	5.89701e-113	0.362055	0.993	0.913	4.81373e-109	R1-6	N.S.	N/A	Y	N
CG44242	8.30297e-112	0.390024	0.922	0.82	6.77772e-108	R1-6	N.S.	N/A	Y	N
mbl	2.91913e-111	0.581956	0.98	0.84	2.38289e-107	R1-6	N.S.	N/A	Y	Y
CG43340	2.42836e-110	0.508535	0.554	0.301	1.98227e-106	R1-6	N.S.	N/A	Y	Y
UQCR-11	4.40507e-109	0.363399	0.991	0.97	3.59586e-105	R1-6	N.S.	N/A	Y	N
Ank	1.07092e-107	0.518599	0.482	0.242	8.74189e-104	R1-6	N.S.	N/A	Y	Y
DopEcR	1.69486e-107	0.571621	0.621	0.414	1.38352e-103	R1-6	N.S.	N/A	Y	Y
ND-MWFE	2.32589e-106	0.368029	0.974	0.903	1.89862e-102	R1-6	N.S.	N/A	Y	N
ND-15	5.80983e-105	0.36436	0.965	0.908	4.74256e-101	R1-6	N.S.	N/A	Y	N
Eip63E	1.04425e-104	0.540395	0.422	0.197	8.52421e-101	R1-6	N.S.	N/A	Y	Y
Hexo1	4.6428e-104	0.346626	0.304	0.097	3.78991e-100	R1-6	3	N/A	Y	N
Dak1	7.24217e-103	0.349653	0.983	0.904	5.91178e-99	R1-6	N.S.	N/A	Y	N
Hk	3.18797e-102	0.437915	0.729	0.539	2.60234e-98	R1-6	N.S.	N/A	Y	Y
homer	7.16462e-102	0.386036	0.449	0.212	5.84848e-98	R1-6	N.S.	Y	Y	N
Calx	4.99552e-101	0.434233	0.489	0.248	4.07784e-97	R1-6	3	N/A	Y	Y
Pis	4.72505e-100	0.368152	0.998	0.894	3.85706e-96	R1-6	N.S.	N/A	Y	N
ox	2.24577e-98	0.358648	0.969	0.918	1.83322e-94	R1-6	N.S.	N/A	Y	N
Xport-B	2.35226e-98	0.349972	0.424	0.195	1.92015e-94	R1-6	3	N/A	N	N
CG9427	3.62085e-98	0.367308	0.975	0.817	2.9557e-94	R1-6	N.S.	N/A	Y	Y
SK	4.38616e-98	0.436174	0.476	0.24	3.58042e-94	R1-6	N.S.	N/A	Y	Y
CG32278	5.00394e-98	0.341559	0.972	0.868	4.08472e-94	R1-6	N.S.	N/A	Y	N
CG13272	3.51805e-97	0.514444	0.378	0.16	2.87179e-93	R1-6	3	N/A	N	N
ND-20	4.60613e-97	0.340982	0.975	0.909	3.75998e-93	R1-6	N.S.	N/A	Y	Y
mav	3.02629e-96	0.472657	0.651	0.458	2.47036e-92	R1-6	N.S.	N/A	Y	N
ND-23	1.06528e-93	0.373902	0.549	0.314	8.69587e-90	R1-6	N.S.	N/A	Y	N
Bsg	4.43508e-93	0.436713	0.822	0.714	3.62035e-89	R1-6	N.S.	N/A	Y	Y
ND-B14.5B	3.77655e-92	0.334743	0.958	0.898	3.0828e-88	R1-6	N.S.	N/A	Y	N
mt:Cyt-b	2.64883e-91	0.34447	0.999	0.992	2.16224e-87	R1-6	N.S.	N/A	Y	N
CG9391	3.02139e-91	0.340461	0.927	0.841	2.46636e-87	R1-6	N.S.	N/A	Y	Y
Tom7	5.34364e-91	0.338778	0.936	0.859	4.36201e-87	R1-6	N.S.	N/A	Y	N
qvr	1.36529e-90	0.472465	0.755	0.596	1.11448e-86	R1-6	N.S.	N/A	N	Y
path	3.90933e-90	0.371156	0.395	0.181	3.19118e-86	R1-6	N.S.	N/A	Y	Y
stops	2.14298e-89	0.377814	0.562	0.324	1.74932e-85	R1-6	N.S.	N/A	Y	Y
p120ctn	6.96406e-89	0.366644	0.803	0.663	5.68476e-85	R1-6	N.S.	N/A	Y	Y
mt:CoI	3.04899e-88	0.324278	0.999	0.998	2.48889e-84	R1-6	N.S.	N/A	Y	N
Wdr37	3.76548e-88	0.35672	0.43	0.212	3.07376e-84	R1-6	N.S.	N/A	Y	N
ND-B17.2	8.67054e-88	0.324156	0.963	0.896	7.07776e-84	R1-6	N.S.	N/A	Y	N
ND-B14	1.59772e-87	0.320952	0.977	0.916	1.30422e-83	R1-6	N.S.	N/A	Y	N
Nc73EF	5.47071e-85	0.363488	0.402	0.192	4.46574e-81	R1-6	N.S.	N/A	Y	Y
Sh	2.50103e-84	0.720398	0.735	0.602	2.04159e-80	R1-6	N.S.	N/A	Y	Y
Fbxl4	2.82261e-83	0.353236	0.482	0.265	2.3041e-79	R1-6	3	N/A	Y	Y
CG5028	3.96127e-83	0.348494	0.483	0.264	3.23359e-79	R1-6	N.S.	N/A	Y	N
mRpS33	1.30128e-82	0.32227	0.404	0.197	1.06224e-78	R1-6	N.S.	N/A	Y	N
CAH1	3.93786e-82	0.320312	0.927	0.809	3.21448e-78	R1-6	N.S.	N/A	Y	Y
ND-51	8.02791e-82	0.313068	0.899	0.8	6.55318e-78	R1-6	N.S.	N/A	Y	N
Fas1	5.96576e-81	0.490024	0.675	0.506	4.86985e-77	R1-6	N.S.	N/A	Y	Y
Ank2	1.94663e-80	0.41349	0.869	0.734	1.58903e-76	R1-6	N.S.	N/A	Y	Y
Fie	3.23958e-80	0.304408	0.927	0.779	2.64447e-76	R1-6	N.S.	N/A	N	Y
CG13937	3.74527e-79	0.282235	0.299	0.118	3.05726e-75	R1-6	N.S.	N/A	Y	N
kra	1.53105e-78	0.312755	0.905	0.817	1.24979e-74	R1-6	N.S.	N/A	Y	Y
chinmo	2.14839e-78	0.493118	0.409	0.219	1.75373e-74	R1-6	3	N/A	Y	Y
kdn	3.31946e-78	0.346766	0.758	0.595	2.70967e-74	R1-6	N.S.	N/A	Y	Y
Rab7	1.01892e-76	0.366847	0.746	0.61	8.31744e-73	R1-6	N.S.	N/A	Y	Y
bsk	1.59746e-76	0.337357	0.538	0.325	1.304e-72	R1-6	N.S.	N/A	Y	N
Srrm234	1.76317e-76	0.33996	0.532	0.309	1.43927e-72	R1-6	N.S.	N/A	Y	N
ND-30	2.65789e-76	0.32104	0.838	0.742	2.16963e-72	R1-6	N.S.	N/A	Y	N
RpS28b	1.46726e-75	0.278037	0.992	0.98	1.19772e-71	R1-6	N.S.	N/A	Y	N
CG12795	5.02626e-75	0.300835	0.385	0.189	4.10293e-71	R1-6	N.S.	N/A	Y	N
RpS13	1.37814e-74	0.302423	0.922	0.835	1.12498e-70	R1-6	N.S.	N/A	Y	N
Ipp	2.04791e-74	0.283259	0.998	0.964	1.67171e-70	R1-6	N.S.	N/A	Y	N
Dnz1	8.57113e-73	0.328851	0.52	0.308	6.99661e-69	R1-6	N.S.	N/A	Y	N
ClC-a	2.07607e-72	0.336592	0.352	0.165	1.6947e-68	R1-6	N.S.	N/A	Y	Y
fipi	5.74047e-72	0.280286	0.275	0.108	4.68594e-68	R1-6	N.S.	N/A	Y	N
Cchl	1.09697e-71	0.343459	0.688	0.529	8.9546e-68	R1-6	N.S.	N/A	Y	N
VhaM9.7-a	1.88248e-71	0.279649	0.984	0.83	1.53667e-67	R1-6	N.S.	N/A	Y	N
CG33143	1.88467e-71	0.298924	0.292	0.122	1.53845e-67	R1-6	3	N/A	Y	N
nrv2	2.43472e-71	0.294084	0.363	0.176	1.98746e-67	R1-6	N.S.	N/A	Y	N
Nmdmc	2.50745e-71	0.259108	0.272	0.106	2.04683e-67	R1-6	3	N/A	Y	N
CG5214	2.99205e-71	0.325166	0.623	0.429	2.44241e-67	R1-6	N.S.	N/A	Y	N
Npc2a	5.59769e-71	0.275069	0.998	0.972	4.56939e-67	R1-6	N.S.	N/A	Y	N
CG5027	1.16466e-70	0.354956	0.561	0.357	9.50714e-67	R1-6	N.S.	N/A	Y	Y
CG11586	1.1667e-70	0.32279	0.477	0.278	9.52374e-67	R1-6	N.S.	N/A	Y	N
Pdp1	2.59005e-70	0.352495	0.894	0.828	2.11426e-66	R1-6	N.S.	N/A	Y	N
CG10674	8.12725e-70	0.335628	0.489	0.296	6.63427e-66	R1-6	N.S.	N/A	Y	N
CG5903	4.08765e-68	0.289123	0.907	0.832	3.33675e-64	R1-6	N.S.	N/A	Y	N
Rab5	1.58547e-67	0.297575	0.93	0.866	1.29422e-63	R1-6	N.S.	N/A	Y	N
Tsp97E	2.57896e-67	0.259308	0.257	0.099	2.10521e-63	R1-6	3	Y	Y	N
CG44195	3.56218e-67	0.378574	0.708	0.556	2.90781e-63	R1-6	N.S.	N/A	N	Y
CG7484	3.90121e-67	0.338454	0.701	0.535	3.18456e-63	R1-6	N.S.	N/A	Y	Y
ND-24	4.6981e-67	0.316296	0.751	0.625	3.83506e-63	R1-6	N.S.	N/A	Y	N
CG34134	5.69974e-67	0.252472	0.997	0.864	4.6527e-63	R1-6	N.S.	N/A	Y	N
CG18622	7.21676e-67	0.335886	0.706	0.556	5.89104e-63	R1-6	N.S.	N/A	N	Y
CNBP	2.43208e-65	0.298651	0.863	0.761	1.98531e-61	R1-6	N.S.	N/A	Y	Y
slo	2.68021e-65	0.390945	0.33	0.162	2.18785e-61	R1-6	3	N/A	Y	Y
Scsalpha1	7.36521e-63	0.286467	0.92	0.85	6.01222e-59	R1-6	N.S.	N/A	Y	N
Cow	7.84531e-63	0.329255	0.49	0.293	6.40412e-59	R1-6	3	N/A	Y	Y
CG31030	4.12946e-61	0.264983	0.834	0.679	3.37088e-57	R1-6	N.S.	N/A	Y	N
yps	7.00933e-61	0.340368	0.862	0.801	5.72171e-57	R1-6	N.S.	N/A	Y	N
Rack1	1.69028e-60	0.265802	0.962	0.925	1.37977e-56	R1-6	N.S.	N/A	Y	N
mRpS9	1.19259e-59	0.290809	0.772	0.667	9.73508e-56	R1-6	N.S.	N/A	Y	N
CG9917	2.202e-59	0.368668	0.679	0.559	1.79749e-55	R1-6	N.S.	N/A	N	Y
CG17124	1.14603e-58	0.26726	0.367	0.196	9.35508e-55	R1-6	N.S.	N/A	Y	N
mt:ATPase6	6.99228e-58	0.278954	0.999	0.987	5.7078e-54	R1-6	N.S.	N/A	Y	N
ND-B14.5A	9.80551e-58	0.271376	0.851	0.776	8.00424e-54	R1-6	N.S.	N/A	Y	N
nuf	1.26504e-57	0.326106	0.677	0.542	1.03265e-53	R1-6	N.S.	N/A	Y	Y
CG46385	1.50964e-57	0.466641	0.826	0.754	1.23232e-53	R1-6	N.S.	N/A	Y	Y
CG34250	6.36014e-57	0.298376	0.51	0.325	5.19178e-53	R1-6	N.S.	N/A	N	N
CG17378	2.09344e-56	0.273529	0.409	0.233	1.70887e-52	R1-6	3	N/A	Y	N
Xxylt	2.87005e-56	0.270298	0.448	0.269	2.34282e-52	R1-6	N.S.	N/A	Y	N
RpS17	5.12872e-56	0.29358	0.815	0.7	4.18657e-52	R1-6	N.S.	N/A	Y	Y
CG7378	9.45095e-55	0.282031	0.514	0.327	7.71481e-51	R1-6	N.S.	N/A	Y	N
CG11267	1.20732e-54	0.274839	0.455	0.28	9.85532e-51	R1-6	N.S.	N/A	Y	N
CG13305	5.05714e-54	0.485383	0.437	0.269	4.12814e-50	R1-6	3	N/A	N	N
ND-B17	1.27363e-53	0.267261	0.918	0.85	1.03967e-49	R1-6	N.S.	N/A	Y	N
ND-39	1.96282e-53	0.251078	0.901	0.843	1.60225e-49	R1-6	N.S.	N/A	Y	N
PsGEF	2.51613e-53	0.263943	0.412	0.24	2.05392e-49	R1-6	3	N/A	Y	N
OtopLa	6.04613e-53	0.359723	0.813	0.72	4.93546e-49	R1-6	N.S.	N/A	Y	Y
mAcon1	1.85996e-52	0.288184	0.379	0.218	1.51828e-48	R1-6	N.S.	N/A	Y	N
CG31729	6.85619e-52	0.261044	0.28	0.135	5.59671e-48	R1-6	3	N/A	Y	N
boss	1.45979e-50	0.276637	0.429	0.26	1.19163e-46	R1-6	3	N/A	Y	N
dpr7	2.83987e-50	0.251313	0.799	0.662	2.31818e-46	R1-6	N.S.	N/A	Y	N
rdgC	2.97074e-50	0.271704	0.402	0.238	2.42501e-46	R1-6	3	N/A	Y	Y
Crg-1	3.79237e-50	0.258286	0.751	0.606	3.09571e-46	R1-6	N.S.	N/A	N	N
eag	4.11512e-50	0.320641	0.334	0.185	3.35917e-46	R1-6	3	N/A	Y	Y
Pdcd4	5.69946e-50	0.304212	0.644	0.51	4.65247e-46	R1-6	N.S.	N/A	Y	Y
CG15118	1.96524e-49	0.276282	0.378	0.223	1.60423e-45	R1-6	N.S.	N/A	Y	N
Syt1	1.22262e-48	0.312718	0.386	0.227	9.98022e-45	R1-6	3	N/A	Y	Y
Ubi-p5E	1.28429e-48	0.273437	0.529	0.36	1.04837e-44	R1-6	N.S.	N/A	Y	N
Tab2	4.59527e-48	0.271526	0.523	0.353	3.75112e-44	R1-6	N.S.	N/A	Y	N
CG11857	1.45988e-47	0.2747	0.473	0.311	1.1917e-43	R1-6	N.S.	N/A	Y	N
rdgB	1.54652e-47	0.32643	0.612	0.469	1.26243e-43	R1-6	N.S.	N/A	Y	Y
AP-2sigma	2.05621e-47	0.275469	0.518	0.357	1.67849e-43	R1-6	N.S.	N/A	Y	N
bif	8.96248e-47	0.262255	0.394	0.237	7.31608e-43	R1-6	N.S.	N/A	Y	N
Idh3b	1.10065e-46	0.284297	0.601	0.466	8.98459e-43	R1-6	N.S.	N/A	Y	N
SPoCk	4.07759e-46	0.25677	0.334	0.186	3.32853e-42	R1-6	3	N/A	Y	Y
CG13784	1.53732e-45	0.278143	0.341	0.197	1.25492e-41	R1-6	3	N/A	Y	N
Pdhb	9.82165e-45	0.255042	0.718	0.599	8.01741e-41	R1-6	N.S.	N/A	Y	N
gol	1.47438e-43	0.254685	0.33	0.19	1.20353e-39	R1-6	3	N/A	Y	N
Tango9	1.32133e-42	0.270041	0.608	0.473	1.0786e-38	R1-6	N.S.	N/A	Y	Y
peb	4.90545e-42	0.320508	0.408	0.261	4.00432e-38	R1-6	3	N/A	Y	N
Tm1	2.40404e-41	0.321862	0.417	0.276	1.96242e-37	R1-6	N.S.	N/A	Y	Y
Tom20	9.25507e-40	0.25275	0.622	0.496	7.55492e-36	R1-6	N.S.	N/A	Y	N
Culd	3.62242e-39	0.252513	0.583	0.435	2.95698e-35	R1-6	N.S.	N/A	Y	Y
dysc	2.4893e-35	0.282167	0.513	0.373	2.03202e-31	R1-6	N.S.	N/A	Y	Y
cdi	3.85176e-35	0.294665	0.845	0.788	3.14419e-31	R1-6	N.S.	N/A	Y	N
gish	6.80121e-31	0.317759	0.732	0.665	5.55183e-27	R1-6	N.S.	N/A	Y	Y
shi	1.84644e-27	0.263206	0.449	0.33	1.50725e-23	R1-6	N.S.	N/A	Y	N
psq	3.01073e-20	0.295781	0.737	0.72	2.45766e-16	R1-6	N.S.	N/A	Y	Y
msi	7.09968e-10	0.268121	0.599	0.602	5.79547e-06	R1-6	N.S.	N/A	Y	Y

## Sheet: 7D_R1-6
gene	p_val	avg_log2FC	pct.1	pct.2	p_val_adj	cluster	FP Validated	T2A Validated	Human homolog	Common to all 3 time points?
ninaE	0	2.04821	1	0.721	0	R1-6	N.S.	N/A	Y	Y
CG18598	0	1.25257	0.939	0.435	0	R1-6	N.S.	N/A	N	Y
Achl	0	1.19755	0.686	0.153	0	R1-6	N.S.	N/A	Y	Y
Arr1	0	1.15267	1	0.841	0	R1-6	N.S.	N/A	Y	Y
Ggamma30A	0	1.0527	1	0.851	0	R1-6	N.S.	N/A	Y	Y
Galphaq	0	0.961965	1	0.836	0	R1-6	N.S.	N/A	Y	Y
CG7220	0	0.956945	0.994	0.807	0	R1-6	N.S.	N/A	Y	Y
Tsp42Ej	0	0.927944	0.998	0.823	0	R1-6	N.S.	N/A	Y	Y
Gbeta76C	2.54362e-307	0.91658	0.989	0.762	1.95197e-303	R1-6	N.S.	N/A	Y	Y
eEF1alpha2	2.08008e-289	0.912187	0.883	0.491	1.59625e-285	R1-6	N.S.	N/A	Y	Y
trpl	3.81771e-260	1.02869	0.964	0.715	2.92971e-256	R1-6	N.S.	N/A	Y	Y
trp	6.16556e-253	0.895021	0.943	0.658	4.73145e-249	R1-6	N.S.	N/A	Y	Y
rtp	1.47419e-251	0.838278	1	0.847	1.1313e-247	R1-6	N.S.	N/A	Y	Y
Cam	2.65557e-247	0.763223	1	0.918	2.03788e-243	R1-6	N.S.	N/A	Y	Y
CG6983	1.11784e-240	0.73508	0.598	0.15	8.5783e-237	R1-6	N.S.	N/A	Y	Y
ninaC	1.64788e-240	0.865711	0.983	0.761	1.26458e-236	R1-6	N.S.	N/A	Y	Y
inaD	6.59401e-236	0.767549	0.96	0.71	5.06024e-232	R1-6	N.S.	N/A	Y	Y
norpA	1.37177e-235	0.874223	0.993	0.814	1.0527e-231	R1-6	N.S.	N/A	Y	Y
chp	4.97554e-234	0.88958	0.811	0.426	3.81823e-230	R1-6	N.S.	N/A	Y	Y
retn	1.3936e-228	0.770814	0.483	0.08	1.06945e-224	R1-6	3	N	Y	Y
SmydA-8	1.03388e-225	0.767849	0.905	0.574	7.934e-222	R1-6	N.S.	N/A	Y	Y
ninaA	1.63978e-223	0.774039	0.997	0.814	1.25837e-219	R1-6	N.S.	N/A	Y	Y
inaC	4.72419e-216	0.782974	0.916	0.64	3.62534e-212	R1-6	N.S.	N/A	Y	Y
Cpn	3.67721e-186	0.73904	0.674	0.275	2.82189e-182	R1-6	N.S.	N/A	Y	Y
Cds	1.33802e-185	0.762096	0.765	0.42	1.02679e-181	R1-6	N.S.	N/A	Y	Y
CG43340	2.97815e-183	0.829673	0.595	0.207	2.28543e-179	R1-6	N.S.	N/A	Y	Y
cpx	2.38496e-173	0.65331	0.998	0.819	1.83021e-169	R1-6	N.S.	N/A	Y	Y
RpS3A	1.60705e-172	0.546408	0.996	0.957	1.23325e-168	R1-6	N.S.	N/A	Y	N
awd	1.43382e-167	0.570826	1	0.909	1.10031e-163	R1-6	N.S.	N/A	Y	Y
flw	4.42476e-159	0.677629	0.808	0.532	3.39556e-155	R1-6	N.S.	N/A	Y	Y
Ttd14	7.29342e-158	0.636942	0.73	0.381	5.59697e-154	R1-6	N.S.	N/A	N	Y
Mob2	2.97536e-153	0.701692	0.736	0.413	2.28329e-149	R1-6	N.S.	N/A	Y	Y
CG14591	7.03556e-152	0.586416	0.609	0.245	5.39909e-148	R1-6	3	N/A	Y	Y
eys	4.49601e-148	0.659724	0.56	0.215	3.45024e-144	R1-6	3	N/A	Y	Y
CG9953	1.20709e-143	0.697932	0.636	0.301	9.26319e-140	R1-6	N.S.	N/A	Y	Y
nSyb	2.11522e-142	0.6099	0.853	0.591	1.62322e-138	R1-6	N.S.	N/A	Y	Y
RpL10Ab	1.04562e-138	0.467236	0.991	0.96	8.0241e-135	R1-6	N.S.	N/A	Y	N
Slob	4.68028e-138	0.534557	0.519	0.188	3.59164e-134	R1-6	N.S.	N/A	Y	Y
Pkn	4.933e-137	0.555676	0.585	0.243	3.78559e-133	R1-6	N.S.	N/A	Y	Y
Gdh	1.82793e-132	0.580263	0.733	0.4	1.40275e-128	R1-6	N.S.	N/A	Y	Y
CG32647	1.57668e-128	0.51126	0.458	0.149	1.20994e-124	R1-6	N.S.	N/A	Y	Y
COX4	6.61545e-124	0.446987	0.996	0.95	5.0767e-120	R1-6	N.S.	N/A	Y	Y
ctp	4.13293e-123	0.560788	0.799	0.55	3.17161e-119	R1-6	N.S.	N/A	Y	Y
yps	4.1669e-122	0.570046	0.867	0.694	3.19768e-118	R1-6	N.S.	N/A	Y	N
Fas1	3.85513e-120	0.625214	0.56	0.257	2.95842e-116	R1-6	N.S.	N/A	Y	Y
CG6656	3.14278e-117	0.497661	0.474	0.174	2.41177e-113	R1-6	N.S.	N/A	Y	Y
CG1309	2.81553e-116	0.448662	0.397	0.117	2.16064e-112	R1-6	N.S.	N/A	Y	Y
cype	1.49554e-114	0.450878	0.992	0.911	1.14768e-110	R1-6	N.S.	N/A	Y	Y
Ank2	3.09673e-113	0.640421	0.826	0.616	2.37643e-109	R1-6	N.S.	N/A	Y	Y
COX8	5.9456e-112	0.461638	0.939	0.813	4.56266e-108	R1-6	N.S.	N/A	Y	Y
DopEcR	1.85853e-110	0.582865	0.506	0.223	1.42624e-106	R1-6	N.S.	N/A	Y	Y
sesB	1.20476e-107	0.419243	0.993	0.97	9.2453e-104	R1-6	N.S.	N/A	Y	Y
SK	3.90386e-106	0.489957	0.461	0.178	2.99582e-102	R1-6	N.S.	N/A	Y	Y
lqf	1.23703e-102	0.779491	0.772	0.621	9.49299e-99	R1-6	N.S.	N/A	Y	Y
mt:ND1	1.39306e-99	0.470616	0.523	0.237	1.06903e-95	R1-6	N.S.	N/A	Y	Y
path	9.75478e-99	0.386946	0.345	0.1	7.48582e-95	R1-6	N.S.	N/A	Y	Y
mt:ND4	1.1252e-97	0.54413	0.715	0.457	8.63475e-94	R1-6	N.S.	N/A	Y	Y
mt:CoI	3.6134e-96	0.472846	0.999	0.995	2.77292e-92	R1-6	N.S.	N/A	Y	N
Mppe	1.02497e-95	0.460271	0.62	0.326	7.8656e-92	R1-6	N.S.	N/A	Y	Y
UQCR-14	4.29593e-94	0.415879	0.943	0.866	3.29669e-90	R1-6	N.S.	N/A	Y	Y
qvr	5.67658e-94	0.516928	0.608	0.32	4.35621e-90	R1-6	N.S.	N/A	N	Y
Mpcp2	1.09144e-93	0.44355	0.866	0.718	8.37574e-90	R1-6	N.S.	N/A	Y	Y
CG3961	1.27585e-92	0.465234	0.632	0.348	9.79084e-89	R1-6	3	N/A	Y	Y
ATPsynbeta	7.34638e-92	0.414514	0.918	0.811	5.63761e-88	R1-6	N.S.	N/A	Y	Y
mt:ND5	1.23687e-90	0.520909	0.735	0.489	9.49173e-87	R1-6	N.S.	N/A	Y	Y
mt:Cyt-b	1.7254e-86	0.461197	0.991	0.938	1.32407e-82	R1-6	N.S.	N/A	Y	N
Hk	2.74849e-84	0.441484	0.49	0.231	2.10919e-80	R1-6	N.S.	N/A	Y	Y
rdgB	1.96837e-82	0.462098	0.553	0.289	1.51053e-78	R1-6	N.S.	N/A	Y	Y
ND-20	3.42475e-82	0.422273	0.82	0.663	2.62815e-78	R1-6	N.S.	N/A	Y	Y
SpdS	2.08627e-79	0.353626	0.386	0.152	1.601e-75	R1-6	N.S.	N/A	Y	Y
Cyt-c-p	3.89275e-78	0.428739	0.744	0.522	2.98729e-74	R1-6	N.S.	N/A	Y	Y
mRpS9	5.68614e-78	0.392565	0.521	0.271	4.36355e-74	R1-6	N.S.	N/A	Y	N
Eip63E	4.02487e-77	0.454016	0.341	0.129	3.08869e-73	R1-6	N.S.	N/A	Y	Y
COX5B	4.21457e-76	0.371729	0.91	0.808	3.23426e-72	R1-6	N.S.	N/A	Y	Y
ATPsynB	1.2923e-75	0.34774	0.974	0.894	9.91713e-72	R1-6	N.S.	N/A	Y	Y
CG18622	5.98464e-75	0.389366	0.482	0.242	4.59262e-71	R1-6	N.S.	N/A	N	Y
Rip11	3.71864e-73	0.301335	0.296	0.095	2.85368e-69	R1-6	N.S.	N/A	Y	Y
RpS2	2.50894e-72	0.297896	0.996	0.994	1.92536e-68	R1-6	N.S.	N/A	Y	N
RpS17	3.7095e-71	0.415736	0.677	0.438	2.84667e-67	R1-6	N.S.	N/A	Y	Y
stops	5.74358e-68	0.346536	0.435	0.207	4.40762e-64	R1-6	N.S.	N/A	Y	Y
Sh	2.0262e-67	0.709757	0.51	0.29	1.55491e-63	R1-6	3	N/A	Y	Y
CG7484	6.71839e-67	0.37414	0.535	0.299	5.15569e-63	R1-6	N.S.	N/A	Y	Y
Nc73EF	1.85037e-66	0.29848	0.305	0.11	1.41997e-62	R1-6	N.S.	N/A	Y	Y
Uev1A	4.16451e-66	0.388218	0.559	0.335	3.19585e-62	R1-6	N.S.	N/A	Y	Y
Fie	7.77767e-66	0.350488	0.811	0.597	5.96859e-62	R1-6	N.S.	N/A	N	Y
Arr2	4.17442e-65	0.467952	1	0.86	3.20345e-61	R1-6	N.S.	N/A	Y	Y
Tango9	7.02107e-64	0.371204	0.511	0.288	5.38797e-60	R1-6	N.S.	N/A	Y	Y
RFeSP	1.34428e-63	0.32126	0.954	0.892	1.0316e-59	R1-6	N.S.	N/A	Y	Y
CG46385	3.69359e-63	0.501333	0.687	0.511	2.83446e-59	R1-6	N.S.	N/A	Y	Y
SPoCk	4.41022e-63	0.335888	0.339	0.141	3.3844e-59	R1-6	N.S.	N/A	Y	Y
Rab5	1.49335e-62	0.380718	0.715	0.531	1.146e-58	R1-6	N.S.	N/A	Y	N
mbl	5.13355e-62	0.427719	0.962	0.804	3.93948e-58	R1-6	N.S.	N/A	Y	Y
ClC-a	2.07067e-61	0.303298	0.282	0.1	1.58903e-57	R1-6	N.S.	N/A	Y	Y
COX7C	1.07739e-59	0.308673	0.971	0.91	8.26789e-56	R1-6	N.S.	N/A	Y	Y
CG44195	1.90776e-59	0.375805	0.554	0.327	1.46401e-55	R1-6	N.S.	N/A	N	Y
Bsg	4.74849e-59	0.37533	0.516	0.301	3.64399e-55	R1-6	N.S.	N/A	Y	Y
Calx	2.24036e-57	0.321658	0.33	0.144	1.71925e-53	R1-6	3	N/A	Y	Y
CG6329	6.02716e-57	0.346191	0.75	0.529	4.62524e-53	R1-6	N.S.	N/A	N	Y
Ank	3.11089e-56	0.330146	0.311	0.13	2.38729e-52	R1-6	N.S.	N/A	Y	Y
mt:CoII	5.53774e-56	0.336368	0.999	0.995	4.24966e-52	R1-6	N.S.	N/A	Y	N
sun	5.57564e-56	0.349879	0.764	0.605	4.27874e-52	R1-6	N.S.	N/A	Y	Y
CG9427	1.37225e-55	0.326773	0.759	0.544	1.05306e-51	R1-6	N.S.	N/A	Y	Y
nrv3	2.54397e-55	0.333539	0.998	0.824	1.95225e-51	R1-6	N.S.	N/A	Y	Y
Fbxl4	7.11095e-55	0.263491	0.303	0.124	5.45694e-51	R1-6	3	N/A	Y	Y
CNBP	2.34515e-54	0.349868	0.643	0.441	1.79967e-50	R1-6	N.S.	N/A	Y	Y
CAH1	1.05072e-53	0.361865	0.613	0.399	8.0632e-50	R1-6	N.S.	N/A	Y	Y
levy	1.65461e-53	0.294342	0.954	0.9	1.26975e-49	R1-6	N.S.	N/A	Y	Y
Cow	4.96904e-53	0.308531	0.406	0.207	3.81324e-49	R1-6	3	N/A	Y	Y
p120ctn	2.0852e-52	0.334001	0.495	0.294	1.60018e-48	R1-6	N.S.	N/A	Y	Y
kdn	5.51139e-50	0.286142	0.41	0.216	4.22944e-46	R1-6	N.S.	N/A	Y	Y
rdgC	3.1455e-48	0.265874	0.304	0.136	2.41385e-44	R1-6	3	N/A	Y	Y
CycG	3.25862e-48	0.33188	0.838	0.726	2.50067e-44	R1-6	N.S.	N/A	Y	N
Culd	1.1587e-47	0.311398	0.473	0.275	8.8919e-44	R1-6	N.S.	N/A	Y	Y
blw	1.69139e-47	0.302996	0.832	0.729	1.29797e-43	R1-6	N.S.	N/A	Y	Y
mt:ATPase6	4.89034e-47	0.32539	0.996	0.947	3.75285e-43	R1-6	N.S.	N/A	Y	N
Rab7	2.52974e-45	0.293524	0.448	0.259	1.94132e-41	R1-6	N.S.	N/A	Y	Y
CG9391	3.92594e-44	0.300411	0.639	0.444	3.01276e-40	R1-6	N.S.	N/A	Y	Y
ps	5.94922e-44	0.298127	0.935	0.849	4.56543e-40	R1-6	N.S.	N/A	Y	N
CG9917	5.66127e-43	0.28986	0.428	0.25	4.34446e-39	R1-6	N.S.	N/A	N	Y
Pdcd4	3.91694e-42	0.277766	0.415	0.241	3.00586e-38	R1-6	N.S.	N/A	Y	Y
Tm1	1.06128e-41	0.358277	0.334	0.18	8.14427e-38	R1-6	N.S.	N/A	Y	Y
chinmo	1.69765e-41	0.346529	0.326	0.171	1.30278e-37	R1-6	3	N/A	Y	Y
ATPsyndelta	2.20542e-39	0.295148	0.622	0.456	1.69244e-35	R1-6	N.S.	N/A	Y	Y
CG5027	5.13988e-39	0.25201	0.344	0.186	3.94434e-35	R1-6	N.S.	N/A	Y	Y
ATPsynD	2.56574e-38	0.256881	0.903	0.853	1.96895e-34	R1-6	N.S.	N/A	Y	Y
slo	4.48449e-38	0.308484	0.261	0.124	3.4414e-34	R1-6	3	N/A	Y	Y
CG11752	1.2985e-37	0.266527	0.549	0.368	9.96471e-34	R1-6	N.S.	N/A	Y	Y
OtopLa	8.37361e-37	0.33452	0.565	0.391	6.42591e-33	R1-6	N.S.	N/A	Y	Y
kra	8.83847e-37	0.279665	0.538	0.375	6.78264e-33	R1-6	N.S.	N/A	Y	Y
eag	1.59268e-36	0.260183	0.267	0.13	1.22222e-32	R1-6	3	N/A	Y	Y
ND-PDSW	2.45736e-36	0.28696	0.702	0.576	1.88578e-32	R1-6	N.S.	N/A	Y	Y
ND-MLRQ	5.40023e-36	0.254613	0.907	0.854	4.14413e-32	R1-6	N.S.	N/A	Y	Y
ND-AGGG	8.21866e-36	0.264211	0.485	0.317	6.307e-32	R1-6	N.S.	N/A	Y	Y
ND-ACP	1.35983e-35	0.286291	0.631	0.475	1.04353e-31	R1-6	N.S.	N/A	Y	Y
nuf	1.40697e-35	0.250774	0.433	0.266	1.07971e-31	R1-6	N.S.	N/A	Y	Y
RpS13	1.7171e-35	0.264084	0.654	0.483	1.3177e-31	R1-6	N.S.	N/A	Y	N
Syt1	6.45104e-35	0.278508	0.315	0.17	4.95052e-31	R1-6	3	N/A	Y	Y
rdgA	1.05489e-34	0.412136	0.876	0.744	8.09523e-31	R1-6	N.S.	N/A	Y	Y
Sod2	3.66972e-33	0.263667	0.49	0.334	2.81614e-29	R1-6	N.S.	N/A	Y	Y
gish	1.52008e-31	0.339792	0.495	0.352	1.16651e-27	R1-6	N.S.	N/A	Y	Y
cathD	1.26177e-29	0.267852	0.535	0.379	9.68278e-26	R1-6	N.S.	N/A	Y	N
dysc	1.07201e-27	0.280385	0.467	0.315	8.22658e-24	R1-6	N.S.	N/A	Y	Y
psq	1.61512e-19	0.295888	0.549	0.443	1.23944e-15	R1-6	N.S.	N/A	Y	Y
msi	6.36887e-18	0.324326	0.471	0.382	4.88747e-14	R1-6	N.S.	N/A	Y	Y

## Sheet: FPclasses
	FeaturePlot Validation (FP Validation) Criteria
	FeaturePlot for each gene was generated and screened and split into 3 classes:
	1: Highly specific and strongly expressed in the R1-6 cell cluster. It has 0 or very low expression in all other cell types. Primary pigment cells were grouped with secondary and tertiary pigment cell cluster. Cone cell clusters were not taken into account. This is because of their small numbers
	2: Strongly expressed in the R1-6 cluster. Strong expression is allowed in one other cell type cluster. Expression is also very low in all other cell types. Primary pigment cells were grouped with secondary and tertiary pigment cell cluster. Cone cell clusters were not taken into account. This is because of their small numbers
	3: Expression in R1-6. Expression in two other cell clusters are allowed but expression must not be ubiquitously expressed in all cell type clusters. Primary pigment cells were grouped with secondary and tertiary pigment cell cluster. Cone cell clusters were not taken into account. This is because of their small numbers
	N.S. (Not Specific): Genes do not fit any of the above 3 classes
