# Supplementary material for: Single cell RNA sequencing of the adult Drosophila eye reveals distinct clusters and novel marker genes for all major cell types
Source: Commun Biol. 2022 Dec 14;5:1370. doi: 10.1038/s42003-022-04337-1 (PMC9751288; doi:10.1038/s42003-022-04337-1)
Supplement: Supplementary file 11 — Supplementary Data 8 [file 42003_2022_4337_MOESM11_ESM.xlsx]

## Sheet: R1-6_GO-terms
Analysis Type:	PANTHER Overrepresentation Test (Released 20220712)
Annotation Version and Release Date:	GO Ontology database DOI: 10.5281/zenodo.6399963 Released 2022-03-22
Analyzed List:	Client Text Box Input (Drosophila melanogaster)	There are duplicate IDs in the file. The unique set of IDs will be used.
Reference List:	Drosophila melanogaster (all genes in database)
Test Type:	BINOMIAL
Correction:	BONFERRONI
Bonferroni count:	3517
GO biological process complete	Drosophila melanogaster - REFLIST (13821)	Client Text Box Input (415)	Client Text Box Input (expected)	Client Text Box Input (over/under)	Client Text Box Input (fold Enrichment)	Client Text Box Input (P-value)
metarhodopsin inactivation (GO:0016060)	5	5	0.15	+	33.3	0.00193
adaptation of rhodopsin mediated signaling (GO:0016062)	4	4	0.12	+	33.3	0.0273
light adaption (GO:0036367)	4	4	0.12	+	33.3	0.0273
deactivation of rhodopsin mediated signaling (GO:0016059)	17	15	0.51	+	29.39	5.47e-14
rhodopsin mediated signaling pathway (GO:0016056)	14	12	0.42	+	28.55	1.31e-10
regulation of rhodopsin mediated signaling pathway (GO:0022400)	18	15	0.54	+	27.75	1.25e-13
response to light intensity (GO:0009642)	9	7	0.27	+	25.9	5.53e-05
adaptation of signaling pathway (GO:0023058)	7	5	0.21	+	23.79	0.00988
mitochondrial electron transport, ubiquinol to cytochrome c (GO:0006122)	13	9	0.39	+	23.06	1.33e-06
proton motive force-driven ATP synthesis (GO:0015986)	21	14	0.63	+	22.2	2.88e-11
phototransduction, visible light (GO:0007603)	21	14	0.63	+	22.2	2.88e-11
mitochondrial electron transport, NADH to ubiquinone (GO:0006120)	19	12	0.57	+	21.03	4.46e-09
ATP biosynthetic process (GO:0006754)	23	14	0.69	+	20.27	9.74e-11
aerobic electron transport chain (GO:0019646)	54	32	1.62	+	19.74	4.78e-27
detection of visible light (GO:0009584)	27	16	0.81	+	19.74	2.1e-12
oxidative phosphorylation (GO:0006119)	69	39	2.07	+	18.82	9.5e-33
ATP synthesis coupled electron transport (GO:0042773)	62	35	1.86	+	18.8	4.14e-29
purine ribonucleoside triphosphate biosynthetic process (GO:0009206)	27	15	0.81	+	18.5	4.3e-11
purine ribonucleoside triphosphate metabolic process (GO:0009205)	27	15	0.81	+	18.5	4.3e-11
purine nucleoside triphosphate biosynthetic process (GO:0009145)	27	15	0.81	+	18.5	4.3e-11
mitochondrial ATP synthesis coupled electron transport (GO:0042775)	58	32	1.74	+	18.37	4.22e-26
purine nucleoside triphosphate metabolic process (GO:0009144)	28	15	0.84	+	17.84	7.22e-11
mitochondrial electron transport, cytochrome c to oxygen (GO:0006123)	15	8	0.45	+	17.76	9.33e-05
respiratory electron transport chain (GO:0022904)	69	36	2.07	+	17.38	7.67e-29
electron transport chain (GO:0022900)	76	39	2.28	+	17.09	3.41e-31
retina homeostasis (GO:0001895)	18	9	0.54	+	16.65	2.17e-05
ribonucleoside triphosphate biosynthetic process (GO:0009201)	30	15	0.9	+	16.65	1.93e-10
ribonucleoside triphosphate metabolic process (GO:0009199)	30	15	0.9	+	16.65	1.93e-10
regulation of G protein-coupled receptor signaling pathway (GO:0008277)	33	16	0.99	+	16.15	4.42e-11
mitochondrial respiratory chain complex I assembly (GO:0032981)	36	17	1.08	+	15.73	1e-11
NADH dehydrogenase complex assembly (GO:0010257)	36	17	1.08	+	15.73	1e-11
photoreceptor cell maintenance (GO:0045494)	17	8	0.51	+	15.67	0.000241
aerobic respiration (GO:0009060)	101	47	3.03	+	15.5	2.86e-36
nucleoside triphosphate biosynthetic process (GO:0009142)	33	15	0.99	+	15.14	7.42e-10
cellular respiration (GO:0045333)	111	48	3.33	+	14.4	1.15e-35
ATP metabolic process (GO:0046034)	118	50	3.54	+	14.11	7.33e-37
sensory perception of light stimulus (GO:0050953)	26	11	0.78	+	14.09	2.52e-06
nucleoside triphosphate metabolic process (GO:0009141)	36	15	1.08	+	13.88	2.52e-09
cellular response to light stimulus (GO:0071482)	41	17	1.23	+	13.81	7.98e-11
photoreceptor cell morphogenesis (GO:0008594)	17	7	0.51	+	13.71	0.00387
phototransduction (GO:0007602)	54	22	1.62	+	13.57	1.69e-14
detection of light stimulus (GO:0009583)	59	23	1.77	+	12.98	7.58e-15
thermotaxis (GO:0043052)	18	7	0.54	+	12.95	0.00562
visual perception (GO:0007601)	21	8	0.63	+	12.69	0.00118
energy derivation by oxidation of organic compounds (GO:0015980)	135	49	4.05	+	12.09	5.46e-33
rhabdomere development (GO:0042052)	44	15	1.32	+	11.35	4.12e-08
calcium-mediated signaling (GO:0019722)	22	7	0.66	+	10.6	0.0207
positive regulation of ion transmembrane transport (GO:0034767)	32	10	0.96	+	10.41	0.000249
positive regulation of ion transmembrane transporter activity (GO:0032414)	29	9	0.87	+	10.34	0.00119
positive regulation of transporter activity (GO:0032411)	29	9	0.87	+	10.34	0.00119
detection of abiotic stimulus (GO:0009582)	79	24	2.37	+	10.12	3.39e-13
detection of external stimulus (GO:0009581)	79	24	2.37	+	10.12	3.39e-13
proton transmembrane transport (GO:1902600)	56	17	1.68	+	10.11	1.06e-08
positive regulation of transmembrane transport (GO:0034764)	33	10	0.99	+	10.09	0.00033
cellular response to radiation (GO:0071478)	58	17	1.74	+	9.76	1.83e-08
generation of precursor metabolites and energy (GO:0006091)	183	53	5.49	+	9.65	3.73e-31
positive regulation of ion transport (GO:0043270)	37	10	1.11	+	9	0.000932
tricarboxylic acid cycle (GO:0006099)	37	10	1.11	+	9	0.000932
mitochondrial respiratory chain complex assembly (GO:0033108)	68	18	2.04	+	8.82	2.26e-08
photoreceptor cell development (GO:0042461)	99	26	2.97	+	8.75	5.35e-13
compound eye photoreceptor development (GO:0042051)	80	21	2.4	+	8.74	4.58e-10
cellular response to environmental stimulus (GO:0104004)	70	18	2.1	+	8.56	3.61e-08
cellular response to abiotic stimulus (GO:0071214)	70	18	2.1	+	8.56	3.61e-08
eye photoreceptor cell development (GO:0042462)	82	21	2.46	+	8.53	7.29e-10
synaptic assembly at neuromuscular junction (GO:0051124)	36	9	1.08	+	8.33	0.00693
receptor-mediated endocytosis (GO:0006898)	41	10	1.23	+	8.12	0.00234
regulation of transmembrane transporter activity (GO:0022898)	38	9	1.14	+	7.89	0.0107
regulation of ion transmembrane transporter activity (GO:0032412)	38	9	1.14	+	7.89	0.0107
regulation of transporter activity (GO:0032409)	38	9	1.14	+	7.89	0.0107
regulation of ion transmembrane transport (GO:0034765)	47	11	1.41	+	7.79	0.000971
regulation of cation transmembrane transport (GO:1904062)	43	10	1.29	+	7.75	0.00357
regulated exocytosis (GO:0045055)	61	14	1.83	+	7.64	2.97e-05
response to light stimulus (GO:0009416)	144	33	4.32	+	7.63	2.19e-15
regulation of transmembrane transport (GO:0034762)	48	11	1.44	+	7.63	0.00119
regulation of ion transport (GO:0043269)	77	17	2.31	+	7.35	1.35e-06
synaptic vesicle exocytosis (GO:0016079)	55	12	1.65	+	7.27	0.000588
associative learning (GO:0008306)	47	10	1.41	+	7.09	0.00782
learning (GO:0007612)	63	13	1.89	+	6.87	0.00034
sensory perception of sound (GO:0007605)	68	14	2.04	+	6.86	0.000113
potassium ion transport (GO:0006813)	49	10	1.47	+	6.8	0.0113
multicellular organismal homeostasis (GO:0048871)	74	15	2.22	+	6.75	4.46e-05
tissue homeostasis (GO:0001894)	65	13	1.95	+	6.66	0.000484
purine nucleotide biosynthetic process (GO:0006164)	100	20	3	+	6.66	2.12e-07
purine ribonucleotide biosynthetic process (GO:0009152)	96	19	2.88	+	6.59	7.6e-07
second-messenger-mediated signaling (GO:0019932)	46	9	1.38	+	6.52	0.0485
exocytosis (GO:0006887)	94	18	2.82	+	6.38	3.79e-06
neurotransmitter secretion (GO:0007269)	84	16	2.52	+	6.34	3.45e-05
signal release from synapse (GO:0099643)	84	16	2.52	+	6.34	3.45e-05
ribose phosphate biosynthetic process (GO:0046390)	106	20	3.18	+	6.28	5.77e-07
response to radiation (GO:0009314)	175	33	5.25	+	6.28	5.9e-13
ribonucleotide biosynthetic process (GO:0009260)	104	19	3.12	+	6.08	2.8e-06
anatomical structure homeostasis (GO:0060249)	139	25	4.17	+	5.99	8.08e-09
purine-containing compound biosynthetic process (GO:0072522)	112	20	3.36	+	5.95	1.47e-06
neuromuscular junction development (GO:0007528)	85	15	2.55	+	5.88	0.000265
peptidyl-serine phosphorylation (GO:0018105)	58	10	1.74	+	5.74	0.0479
signal release (GO:0023061)	94	16	2.82	+	5.67	0.000159
sensory perception of mechanical stimulus (GO:0050954)	83	14	2.49	+	5.62	0.00123
nucleotide biosynthetic process (GO:0009165)	123	20	3.69	+	5.42	7.12e-06
nucleoside phosphate biosynthetic process (GO:1901293)	124	20	3.72	+	5.37	8.14e-06
courtship behavior (GO:0007619)	75	12	2.25	+	5.33	0.0143
photoreceptor cell differentiation (GO:0046530)	194	31	5.83	+	5.32	3.8e-10
export from cell (GO:0140352)	182	29	5.46	+	5.31	2.59e-09
synaptic vesicle cycle (GO:0099504)	104	16	3.12	+	5.12	0.000611
vesicle-mediated transport in synapse (GO:0099003)	104	16	3.12	+	5.12	0.000611
secretion by cell (GO:0032940)	174	26	5.22	+	4.98	1.62e-07
regulation of neurotransmitter levels (GO:0001505)	115	17	3.45	+	4.92	0.000441
modulation of chemical synaptic transmission (GO:0050804)	143	21	4.29	+	4.89	1.63e-05
regulation of trans-synaptic signaling (GO:0099177)	143	21	4.29	+	4.89	1.63e-05
compound eye photoreceptor cell differentiation (GO:0001751)	172	25	5.16	+	4.84	6.76e-07
secretion (GO:0046903)	186	27	5.58	+	4.83	1.29e-07
regulation of membrane potential (GO:0042391)	83	12	2.49	+	4.81	0.0389
regulation of neuromuscular junction development (GO:1904396)	119	17	3.57	+	4.76	0.000707
learning or memory (GO:0007611)	161	23	4.83	+	4.76	5.02e-06
positive regulation of transport (GO:0051050)	154	22	4.62	+	4.76	1.15e-05
inorganic cation transmembrane transport (GO:0098662)	218	31	6.55	+	4.74	7.37e-09
eye photoreceptor cell differentiation (GO:0001754)	176	25	5.28	+	4.73	1.08e-06
cognition (GO:0050890)	162	23	4.86	+	4.73	5.63e-06
neurotransmitter transport (GO:0006836)	113	16	3.39	+	4.72	0.00181
mitochondrion organization (GO:0007005)	235	33	7.06	+	4.68	1.95e-09
regulation of synapse structure or activity (GO:0050803)	191	26	5.74	+	4.53	1.15e-06
cell junction assembly (GO:0034329)	118	16	3.54	+	4.52	0.00316
inorganic ion transmembrane transport (GO:0098660)	251	34	7.54	+	4.51	2.3e-09
regulation of synaptic assembly at neuromuscular junction (GO:0008582)	113	15	3.39	+	4.42	0.00891
chemical synaptic transmission (GO:0007268)	219	29	6.58	+	4.41	2.03e-07
anterograde trans-synaptic signaling (GO:0098916)	219	29	6.58	+	4.41	2.03e-07
trans-synaptic signaling (GO:0099537)	221	29	6.64	+	4.37	2.5e-07
synaptic signaling (GO:0099536)	230	30	6.91	+	4.34	1.35e-07
cation transmembrane transport (GO:0098655)	240	31	7.21	+	4.3	7.99e-08
endocytosis (GO:0006897)	134	17	4.02	+	4.23	0.00354
regulation of synapse assembly (GO:0051963)	120	15	3.6	+	4.16	0.0182
purine nucleotide metabolic process (GO:0006163)	171	21	5.13	+	4.09	0.000326
purine ribonucleotide metabolic process (GO:0009150)	165	20	4.95	+	4.04	0.000809
response to abiotic stimulus (GO:0009628)	415	50	12.46	+	4.01	6.03e-13
regulation of cell junction assembly (GO:1901888)	125	15	3.75	+	4	0.0293
response to oxidative stress (GO:0006979)	134	16	4.02	+	3.98	0.0157
regulation of synapse organization (GO:0050807)	160	19	4.8	+	3.95	0.00219
regulation of transport (GO:0051049)	312	37	9.37	+	3.95	1.01e-08
cellular homeostasis (GO:0019725)	211	25	6.34	+	3.95	3.87e-05
ribose phosphate metabolic process (GO:0019693)	178	21	5.34	+	3.93	0.000626
compound eye morphogenesis (GO:0001745)	272	32	8.17	+	3.92	3.87e-07
growth (GO:0040007)	179	21	5.37	+	3.91	0.000685
developmental growth (GO:0048589)	179	21	5.37	+	3.91	0.000685
adult behavior (GO:0030534)	156	18	4.68	+	3.84	0.00643
ribonucleotide metabolic process (GO:0009259)	174	20	5.22	+	3.83	0.00183
ion transmembrane transport (GO:0034220)	315	36	9.46	+	3.81	5.61e-08
sensory organ morphogenesis (GO:0090596)	281	32	8.44	+	3.79	8.59e-07
eye morphogenesis (GO:0048592)	281	32	8.44	+	3.79	8.59e-07
locomotory behavior (GO:0007626)	176	20	5.28	+	3.78	0.00218
organophosphate biosynthetic process (GO:0090407)	248	28	7.45	+	3.76	1.41e-05
cation transport (GO:0006812)	323	36	9.7	+	3.71	1.11e-07
behavior (GO:0007610)	529	57	15.88	+	3.59	4.96e-13
purine-containing compound metabolic process (GO:0072521)	196	21	5.89	+	3.57	0.0029
cell-cell signaling (GO:0007267)	304	32	9.13	+	3.51	5.7e-06
synapse organization (GO:0050808)	182	19	5.46	+	3.48	0.0139
cell junction organization (GO:0034330)	250	26	7.51	+	3.46	0.000253
regulation of response to external stimulus (GO:0032101)	253	26	7.6	+	3.42	0.000318
nucleotide metabolic process (GO:0009117)	205	21	6.16	+	3.41	0.00583
neuron development (GO:0048666)	548	56	16.45	+	3.4	8.71e-12
homeostatic process (GO:0042592)	456	46	13.69	+	3.36	5.2e-09
nucleoside phosphate metabolic process (GO:0006753)	210	21	6.31	+	3.33	0.00844
negative regulation of cell communication (GO:0010648)	385	38	11.56	+	3.29	9.44e-07
negative regulation of signaling (GO:0023057)	386	38	11.59	+	3.28	1.01e-06
detection of stimulus (GO:0051606)	245	24	7.36	+	3.26	0.00231
compound eye development (GO:0048749)	342	33	10.27	+	3.21	2.56e-05
metal ion transport (GO:0030001)	219	21	6.58	+	3.19	0.016
eye development (GO:0001654)	360	34	10.81	+	3.15	2.53e-05
visual system development (GO:0150063)	360	34	10.81	+	3.15	2.53e-05
sensory system development (GO:0048880)	360	34	10.81	+	3.15	2.53e-05
protein phosphorylation (GO:0006468)	256	24	7.69	+	3.12	0.00491
negative regulation of signal transduction (GO:0009968)	358	33	10.75	+	3.07	7.48e-05
regulation of cellular component biogenesis (GO:0044087)	304	28	9.13	+	3.07	0.000917
nervous system process (GO:0050877)	568	52	17.06	+	3.05	6.04e-09
regulation of localization (GO:0032879)	536	49	16.09	+	3.04	2.96e-08
regulation of cell communication (GO:0010646)	913	83	27.41	+	3.03	5.83e-16
regulation of signaling (GO:0023051)	913	83	27.41	+	3.03	5.83e-16
positive regulation of cellular component organization (GO:0051130)	264	24	7.93	+	3.03	0.00827
system process (GO:0003008)	638	57	19.16	+	2.98	1.21e-09
neuron differentiation (GO:0030182)	694	62	20.84	+	2.98	9.7e-11
animal organ morphogenesis (GO:0009887)	717	64	21.53	+	2.97	3.63e-11
regulation of developmental growth (GO:0048638)	236	21	7.09	+	2.96	0.0483
ion transport (GO:0006811)	485	43	14.56	+	2.95	1.56e-06
regulation of biological quality (GO:0065008)	1279	111	38.4	+	2.89	2.75e-21
sensory organ development (GO:0007423)	450	39	13.51	+	2.89	1.96e-05
generation of neurons (GO:0048699)	746	64	22.4	+	2.86	2.15e-10
response to oxygen-containing compound (GO:1901700)	315	27	9.46	+	2.85	0.00578
sensory perception (GO:0007600)	374	32	11.23	+	2.85	0.000644
regulation of growth (GO:0040008)	308	26	9.25	+	2.81	0.0118
regulation of signal transduction (GO:0009966)	783	66	23.51	+	2.81	1.83e-10
neurogenesis (GO:0022008)	798	67	23.96	+	2.8	1.37e-10
carbohydrate derivative biosynthetic process (GO:1901137)	298	25	8.95	+	2.79	0.0203
phosphorylation (GO:0016310)	310	26	9.31	+	2.79	0.0132
negative regulation of response to stimulus (GO:0048585)	410	34	12.31	+	2.76	0.00054
organophosphate metabolic process (GO:0019637)	402	33	12.07	+	2.73	0.00104
signaling (GO:0023052)	1200	98	36.03	+	2.72	2.31e-16
cell morphogenesis involved in differentiation (GO:0000904)	433	35	13	+	2.69	0.00064
cell communication (GO:0007154)	1270	102	38.13	+	2.67	1.05e-16
vesicle-mediated transport (GO:0016192)	491	39	14.74	+	2.65	0.000193
regulation of cellular component organization (GO:0051128)	680	54	20.42	+	2.64	4.22e-07
regulation of multicellular organismal process (GO:0051239)	581	46	17.45	+	2.64	1.25e-05
nervous system development (GO:0007399)	973	77	29.22	+	2.64	2.65e-11
intracellular signal transduction (GO:0035556)	381	30	11.44	+	2.62	0.00831
cell morphogenesis (GO:0000902)	499	39	14.98	+	2.6	0.000292
positive regulation of signal transduction (GO:0009967)	411	32	12.34	+	2.59	0.00481
amide biosynthetic process (GO:0043604)	350	27	10.51	+	2.57	0.0383
cell morphogenesis involved in neuron differentiation (GO:0048667)	390	30	11.71	+	2.56	0.0131
phosphate-containing compound metabolic process (GO:0006796)	792	60	23.78	+	2.52	2.2e-07
cell development (GO:0048468)	1291	97	38.76	+	2.5	9.38e-14
phosphorus metabolic process (GO:0006793)	799	60	23.99	+	2.5	3.09e-07
regulation of response to stimulus (GO:0048583)	987	74	29.64	+	2.5	1.39e-09
regulation of molecular function (GO:0065009)	415	31	12.46	+	2.49	0.0161
cell part morphogenesis (GO:0032990)	402	30	12.07	+	2.49	0.0234
positive regulation of response to stimulus (GO:0048584)	512	38	15.37	+	2.47	0.00153
response to external stimulus (GO:0009605)	930	69	27.92	+	2.47	1.61e-08
neuron projection development (GO:0031175)	418	31	12.55	+	2.47	0.0186
neuron projection morphogenesis (GO:0048812)	392	29	11.77	+	2.46	0.0393
positive regulation of cell communication (GO:0010647)	448	33	13.45	+	2.45	0.0106
positive regulation of signaling (GO:0023056)	448	33	13.45	+	2.45	0.0106
cell projection morphogenesis (GO:0048858)	394	29	11.83	+	2.45	0.0431
plasma membrane bounded cell projection morphogenesis (GO:0120039)	394	29	11.83	+	2.45	0.0431
transmembrane transport (GO:0055085)	654	48	19.64	+	2.44	5.82e-05
organonitrogen compound biosynthetic process (GO:1901566)	800	58	24.02	+	2.41	2.45e-06
system development (GO:0048731)	1329	96	39.91	+	2.41	1.74e-12
regulation of developmental process (GO:0050793)	671	48	20.15	+	2.38	0.000126
signal transduction (GO:0007165)	995	71	29.88	+	2.38	4.36e-08
animal organ development (GO:0048513)	1153	82	34.62	+	2.37	9.2e-10
cytoskeleton organization (GO:0007010)	580	41	17.42	+	2.35	0.00182
cellular component morphogenesis (GO:0032989)	527	37	15.82	+	2.34	0.00785
cellular developmental process (GO:0048869)	1565	109	46.99	+	2.32	1.19e-13
cell differentiation (GO:0030154)	1554	108	46.66	+	2.31	2.04e-13
anatomical structure morphogenesis (GO:0009653)	1460	101	43.84	+	2.3	3.96e-12
positive regulation of cellular process (GO:0048522)	1570	108	47.14	+	2.29	4.16e-13
negative regulation of cellular process (GO:0048523)	1254	85	37.65	+	2.26	3.95e-09
oogenesis (GO:0048477)	576	39	17.3	+	2.25	0.00971
cellular nitrogen compound biosynthetic process (GO:0044271)	711	48	21.35	+	2.25	0.000689
positive regulation of biological process (GO:0048518)	1724	114	51.77	+	2.2	7.42e-13
locomotion (GO:0040011)	621	41	18.65	+	2.2	0.00982
imaginal disc development (GO:0007444)	547	36	16.42	+	2.19	0.0436
morphogenesis of an epithelium (GO:0002009)	578	38	17.36	+	2.19	0.0254
tissue morphogenesis (GO:0048729)	596	39	17.9	+	2.18	0.0213
female gamete generation (GO:0007292)	628	41	18.86	+	2.17	0.0129
negative regulation of biological process (GO:0048519)	1472	96	44.2	+	2.17	8.61e-10
establishment of localization (GO:0051234)	1766	115	53.03	+	2.17	1.57e-12
cellular localization (GO:0051641)	1001	65	30.06	+	2.16	1.58e-05
transport (GO:0006810)	1706	110	51.23	+	2.15	1.72e-11
establishment of localization in cell (GO:0051649)	797	51	23.93	+	2.13	0.00138
protein localization (GO:0008104)	675	43	20.27	+	2.12	0.0135
cellular response to stimulus (GO:0051716)	1480	92	44.44	+	2.07	4.42e-08
tube development (GO:0035295)	696	43	20.9	+	2.06	0.0285
germ cell development (GO:0007281)	713	44	21.41	+	2.06	0.0229
epithelium development (GO:0060429)	930	57	27.92	+	2.04	0.00107
localization (GO:0051179)	2237	137	67.17	+	2.04	1.06e-13
organelle organization (GO:0006996)	1721	105	51.68	+	2.03	2.95e-09
cellular biosynthetic process (GO:0044249)	1178	71	35.37	+	2.01	5.64e-05
response to chemical (GO:0042221)	1087	65	32.64	+	1.99	0.000338
tissue development (GO:0009888)	1005	60	30.18	+	1.99	0.0012
organic substance biosynthetic process (GO:1901576)	1212	72	36.39	+	1.98	7.83e-05
cellular component assembly (GO:0022607)	1109	65	33.3	+	1.95	0.000692
multicellular organismal reproductive process (GO:0048609)	1041	61	31.26	+	1.95	0.00176
multicellular organism development (GO:0007275)	2119	124	63.63	+	1.95	2.02e-10
biosynthetic process (GO:0009058)	1239	72	37.2	+	1.94	0.000187
cellular process involved in reproduction in multicellular organism (GO:0022412)	852	49	25.58	+	1.92	0.043
developmental process involved in reproduction (GO:0003006)	892	51	26.78	+	1.9	0.0329
response to stimulus (GO:0050896)	2521	143	75.7	+	1.89	1.02e-11
cellular component organization (GO:0016043)	2616	148	78.55	+	1.88	3.04e-12
anatomical structure development (GO:0048856)	2522	141	75.73	+	1.86	5.83e-11
developmental process (GO:0032502)	2660	148	79.87	+	1.85	1.27e-11
reproductive process (GO:0022414)	1190	66	35.73	+	1.85	0.00379
regulation of cellular process (GO:0050794)	3677	203	110.41	+	1.84	1.04e-18
multicellular organismal process (GO:0032501)	3482	191	104.55	+	1.83	1.32e-16
cellular component organization or biogenesis (GO:0071840)	2778	151	83.41	+	1.81	4.15e-11
biological regulation (GO:0065007)	4421	238	132.75	+	1.79	7.17e-23
regulation of biological process (GO:0050789)	3979	214	119.48	+	1.79	6.61e-19
cellular component biogenesis (GO:0044085)	1285	68	38.58	+	1.76	0.0127
cellular process (GO:0009987)	7306	378	219.38	+	1.72	7.39e-61
cellular metabolic process (GO:0044237)	3877	197	116.41	+	1.69	1.43e-13
cellular protein metabolic process (GO:0044267)	1683	81	50.54	+	1.6	0.0453
metabolic process (GO:0008152)	4548	204	136.56	+	1.49	1.98e-08
biological_process (GO:0008150)	11314	406	339.72	+	1.2	3.91e-21
Unclassified (UNCLASSIFIED)	2507	9	75.28	-	0.12	0

## Sheet: R7_GO-terms
Analysis Type:	PANTHER Overrepresentation Test (Released 20220712)
Annotation Version and Release Date:	GO Ontology database DOI: 10.5281/zenodo.6399963 Released 2022-03-22
Analyzed List:	Client Text Box Input (Drosophila melanogaster)
Reference List:	Drosophila melanogaster (all genes in database)
Test Type:	BINOMIAL
Correction:	BONFERRONI
Bonferroni count:	3517
GO biological process complete	Drosophila melanogaster - REFLIST (13821)	Client Text Box Input (263)	Client Text Box Input (expected)	Client Text Box Input (over/under)	Client Text Box Input (fold Enrichment)	Client Text Box Input (P-value)
adaptation of rhodopsin mediated signaling (GO:0016062)	4	4	0.08	+	52.55	0.00453
light adaption (GO:0036367)	4	4	0.08	+	52.55	0.00453
metarhodopsin inactivation (GO:0016060)	5	4	0.1	+	42.04	0.0109
rhodopsin mediated signaling pathway (GO:0016056)	14	11	0.27	+	41.29	2.71e-11
deactivation of rhodopsin mediated signaling (GO:0016059)	17	13	0.32	+	40.19	1.33e-13
regulation of rhodopsin mediated signaling pathway (GO:0022400)	18	13	0.34	+	37.95	2.76e-13
adaptation of signaling pathway (GO:0023058)	7	5	0.13	+	37.54	0.00106
response to light intensity (GO:0009642)	9	6	0.17	+	35.03	0.000101
phototransduction, visible light (GO:0007603)	21	12	0.4	+	30.03	6.64e-11
regulation of short-term neuronal synaptic plasticity (GO:0048172)	7	4	0.13	+	30.03	0.0406
clathrin-dependent synaptic vesicle endocytosis (GO:0150007)	7	4	0.13	+	30.03	0.0406
cellular response to calcium ion (GO:0071277)	7	4	0.13	+	30.03	0.0406
retina homeostasis (GO:0001895)	18	10	0.34	+	29.2	1.34e-08
photoreceptor cell maintenance (GO:0045494)	17	9	0.32	+	27.82	2.47e-07
detection of visible light (GO:0009584)	27	14	0.51	+	27.25	1.61e-12
detection of light stimulus involved in sensory perception (GO:0050962)	10	5	0.19	+	26.28	0.00603
sensory perception of light stimulus (GO:0050953)	26	13	0.49	+	26.28	2.87e-11
calcium-ion regulated exocytosis (GO:0017156)	12	6	0.23	+	26.28	0.00054
visual perception (GO:0007601)	21	10	0.4	+	25.02	5.97e-08
cellular response to light stimulus (GO:0071482)	41	18	0.78	+	23.07	1.75e-15
synaptic vesicle membrane organization (GO:0048499)	12	5	0.23	+	21.9	0.0145
synaptic vesicle recycling via endosome (GO:0036466)	12	5	0.23	+	21.9	0.0145
rhodopsin metabolic process (GO:0046154)	17	7	0.32	+	21.64	0.000181
phototransduction (GO:0007602)	54	22	1.03	+	21.41	9.36e-19
detection of light stimulus (GO:0009583)	59	24	1.12	+	21.38	1.16e-20
regulation of G protein-coupled receptor signaling pathway (GO:0008277)	33	13	0.63	+	20.7	5.67e-10
cellular response to inorganic substance (GO:0071241)	18	7	0.34	+	20.44	0.000266
synaptic vesicle endosomal processing (GO:0099532)	13	5	0.25	+	20.21	0.0214
cellular response to metal ion (GO:0071248)	14	5	0.27	+	18.77	0.0305
rhodopsin biosynthetic process (GO:0016063)	15	5	0.29	+	17.52	0.0424
rhabdomere development (GO:0042052)	44	14	0.84	+	16.72	1.13e-09
cellular response to radiation (GO:0071478)	58	18	1.1	+	16.31	6.75e-13
detection of abiotic stimulus (GO:0009582)	79	24	1.5	+	15.96	9.16e-18
detection of external stimulus (GO:0009581)	79	24	1.5	+	15.96	9.16e-18
proton motive force-driven ATP synthesis (GO:0015986)	21	6	0.4	+	15.01	0.0135
clathrin-dependent endocytosis (GO:0072583)	21	6	0.4	+	15.01	0.0135
associative learning (GO:0008306)	47	13	0.89	+	14.54	4.45e-08
calcium-mediated signaling (GO:0019722)	22	6	0.42	+	14.33	0.0175
ATP biosynthetic process (GO:0006754)	23	6	0.44	+	13.71	0.0225
synaptic vesicle transport (GO:0048489)	23	6	0.44	+	13.71	0.0225
purine ribonucleoside triphosphate biosynthetic process (GO:0009206)	27	7	0.51	+	13.62	0.00393
purine ribonucleoside triphosphate metabolic process (GO:0009205)	27	7	0.51	+	13.62	0.00393
purine nucleoside triphosphate biosynthetic process (GO:0009145)	27	7	0.51	+	13.62	0.00393
cellular response to environmental stimulus (GO:0104004)	70	18	1.33	+	13.51	1.63e-11
cellular response to abiotic stimulus (GO:0071214)	70	18	1.33	+	13.51	1.63e-11
synaptic vesicle exocytosis (GO:0016079)	55	14	1.05	+	13.38	2.13e-08
olfactory learning (GO:0008355)	36	9	0.69	+	13.14	0.000155
purine nucleoside triphosphate metabolic process (GO:0009144)	28	7	0.53	+	13.14	0.00499
regulated exocytosis (GO:0045055)	61	15	1.16	+	12.92	6.01e-09
receptor-mediated endocytosis (GO:0006898)	41	10	0.78	+	12.82	3.45e-05
regulation of neuromuscular synaptic transmission (GO:1900073)	29	7	0.55	+	12.68	0.00628
ribonucleoside triphosphate biosynthetic process (GO:0009201)	30	7	0.57	+	12.26	0.00783
ribonucleoside triphosphate metabolic process (GO:0009199)	30	7	0.57	+	12.26	0.00783
synaptic vesicle localization (GO:0097479)	26	6	0.49	+	12.13	0.0448
response to light stimulus (GO:0009416)	144	32	2.74	+	11.68	1.83e-20
regulation of synaptic plasticity (GO:0048167)	37	8	0.7	+	11.36	0.00258
tissue homeostasis (GO:0001894)	65	14	1.24	+	11.32	1.87e-07
nucleoside triphosphate biosynthetic process (GO:0009142)	33	7	0.63	+	11.15	0.0145
eye photoreceptor cell development (GO:0042462)	82	17	1.56	+	10.89	2.83e-09
learning (GO:0007612)	63	13	1.2	+	10.84	1.53e-06
establishment or maintenance of apical/basal cell polarity (GO:0035088)	34	7	0.65	+	10.82	0.0176
establishment or maintenance of bipolar cell polarity (GO:0061245)	34	7	0.65	+	10.82	0.0176
pigment metabolic process involved in developmental pigmentation (GO:0043324)	40	8	0.76	+	10.51	0.00459
eye pigment metabolic process (GO:0042441)	40	8	0.76	+	10.51	0.00459
compound eye photoreceptor development (GO:0042051)	80	16	1.52	+	10.51	2.29e-08
pigment metabolic process involved in pigmentation (GO:0043474)	40	8	0.76	+	10.51	0.00459
nucleoside triphosphate metabolic process (GO:0009141)	36	7	0.69	+	10.22	0.0255
synaptic assembly at neuromuscular junction (GO:0051124)	36	7	0.69	+	10.22	0.0255
synaptic vesicle cycle (GO:0099504)	104	20	1.98	+	10.11	1.02e-10
vesicle-mediated transport in synapse (GO:0099003)	104	20	1.98	+	10.11	1.02e-10
photoreceptor cell development (GO:0042461)	99	19	1.88	+	10.09	4.74e-10
neurotransmitter secretion (GO:0007269)	84	16	1.6	+	10.01	4.66e-08
signal release from synapse (GO:0099643)	84	16	1.6	+	10.01	4.66e-08
multicellular organismal homeostasis (GO:0048871)	74	14	1.41	+	9.94	9.86e-07
response to radiation (GO:0009314)	175	32	3.33	+	9.61	5.66e-18
eye pigmentation (GO:0048069)	44	8	0.84	+	9.55	0.00922
anatomical structure homeostasis (GO:0060249)	139	25	2.65	+	9.45	2.52e-13
calcium ion transmembrane transport (GO:0070588)	39	7	0.74	+	9.43	0.0425
proton transmembrane transport (GO:1902600)	56	10	1.07	+	9.38	0.000607
sensory perception of sound (GO:0007605)	68	12	1.29	+	9.27	4.02e-05
second-messenger-mediated signaling (GO:0019932)	46	8	0.88	+	9.14	0.0127
regulation of ion transmembrane transport (GO:0034765)	47	8	0.89	+	8.94	0.0149
signal release (GO:0023061)	94	16	1.79	+	8.94	2.38e-07
regulation of ion transport (GO:0043269)	77	13	1.47	+	8.87	1.65e-05
regulation of transmembrane transport (GO:0034762)	48	8	0.91	+	8.76	0.0173
regulation of neurotransmitter levels (GO:0001505)	115	19	2.19	+	8.68	6.24e-09
synapse assembly (GO:0007416)	62	10	1.18	+	8.48	0.00152
modulation of chemical synaptic transmission (GO:0050804)	143	23	2.72	+	8.45	4.64e-11
regulation of trans-synaptic signaling (GO:0099177)	143	23	2.72	+	8.45	4.64e-11
exocytosis (GO:0006887)	94	15	1.79	+	8.39	2.26e-06
neurotransmitter transport (GO:0006836)	113	18	2.15	+	8.37	4.38e-08
neuromuscular synaptic transmission (GO:0007274)	57	9	1.08	+	8.3	0.00685
sensory perception of mechanical stimulus (GO:0050954)	83	13	1.58	+	8.23	3.95e-05
learning or memory (GO:0007611)	161	25	3.06	+	8.16	6.89e-12
cognition (GO:0050890)	162	25	3.08	+	8.11	7.91e-12
neuromuscular junction development (GO:0007528)	85	13	1.62	+	8.04	5.21e-05
chemosensory behavior (GO:0007635)	81	12	1.54	+	7.79	0.000264
response to ethanol (GO:0045471)	69	10	1.31	+	7.62	0.00395
trans-synaptic signaling (GO:0099537)	221	32	4.21	+	7.61	4.67e-15
chemical synaptic transmission (GO:0007268)	219	31	4.17	+	7.44	3.1e-14
anterograde trans-synaptic signaling (GO:0098916)	219	31	4.17	+	7.44	3.1e-14
olfactory behavior (GO:0042048)	71	10	1.35	+	7.4	0.00508
developmental pigmentation (GO:0048066)	64	9	1.22	+	7.39	0.0173
synaptic signaling (GO:0099536)	230	32	4.38	+	7.31	1.44e-14
memory (GO:0007613)	120	16	2.28	+	7.01	7.66e-06
regulation of vesicle-mediated transport (GO:0060627)	126	16	2.4	+	6.67	1.51e-05
regulation of synapse structure or activity (GO:0050803)	191	24	3.63	+	6.6	2.25e-09
regulation of synaptic assembly at neuromuscular junction (GO:0008582)	113	14	2.15	+	6.51	0.000192
photoreceptor cell differentiation (GO:0046530)	194	24	3.69	+	6.5	3.11e-09
pigmentation (GO:0043473)	73	9	1.39	+	6.48	0.0488
regulation of membrane potential (GO:0042391)	83	10	1.58	+	6.33	0.0199
endocytosis (GO:0006897)	134	16	2.55	+	6.27	3.54e-05
eye photoreceptor cell differentiation (GO:0001754)	176	21	3.35	+	6.27	1.68e-07
regulation of neuromuscular junction development (GO:1904396)	119	14	2.26	+	6.18	0.000358
regulation of synapse assembly (GO:0051963)	120	14	2.28	+	6.13	0.000396
compound eye photoreceptor cell differentiation (GO:0001751)	172	20	3.27	+	6.11	7.65e-07
phosphatidylinositol metabolic process (GO:0046488)	88	10	1.67	+	5.97	0.0328
regulation of cell junction assembly (GO:1901888)	125	14	2.38	+	5.89	0.000645
cell-cell signaling (GO:0007267)	304	34	5.78	+	5.88	7.62e-13
response to abiotic stimulus (GO:0009628)	415	46	7.9	+	5.82	2.92e-18
positive regulation of transport (GO:0051050)	154	17	2.93	+	5.8	3.79e-05
ATP metabolic process (GO:0046034)	118	13	2.25	+	5.79	0.00213
export from cell (GO:0140352)	182	20	3.46	+	5.77	2e-06
synapse organization (GO:0050808)	182	20	3.46	+	5.77	2e-06
regulation of transport (GO:0051049)	312	34	5.94	+	5.73	1.62e-12
regulation of synapse organization (GO:0050807)	160	17	3.04	+	5.58	6.56e-05
secretion by cell (GO:0032940)	174	18	3.31	+	5.44	3.71e-05
secretion (GO:0046903)	186	19	3.54	+	5.37	1.75e-05
cell junction assembly (GO:0034329)	118	12	2.25	+	5.34	0.013
regulation of cellular localization (GO:0060341)	120	12	2.28	+	5.26	0.0154
nervous system process (GO:0050877)	568	56	10.81	+	5.18	1.39e-20
G protein-coupled receptor signaling pathway (GO:0007186)	214	21	4.07	+	5.16	5.37e-06
detection of stimulus (GO:0051606)	245	24	4.66	+	5.15	3.58e-07
inorganic cation transmembrane transport (GO:0098662)	218	21	4.15	+	5.06	7.4e-06
cellular homeostasis (GO:0019725)	211	20	4.02	+	4.98	2.36e-05
sensory organ morphogenesis (GO:0090596)	281	26	5.35	+	4.86	1.95e-07
eye morphogenesis (GO:0048592)	281	26	5.35	+	4.86	1.95e-07
cell junction organization (GO:0034330)	250	23	4.76	+	4.83	2.93e-06
system process (GO:0003008)	638	58	12.14	+	4.78	9.53e-20
response to temperature stimulus (GO:0009266)	135	12	2.57	+	4.67	0.0492
compound eye morphogenesis (GO:0001745)	272	24	5.18	+	4.64	2.8e-06
inorganic ion transmembrane transport (GO:0098660)	251	22	4.78	+	4.61	1.65e-05
cation transmembrane transport (GO:0098655)	240	21	4.57	+	4.6	3.85e-05
sensory perception (GO:0007600)	374	31	7.12	+	4.36	3.85e-08
ion transmembrane transport (GO:0034220)	315	26	5.99	+	4.34	2.15e-06
regulation of localization (GO:0032879)	536	44	10.2	+	4.31	1.5e-12
eye development (GO:0001654)	360	29	6.85	+	4.23	3.61e-07
visual system development (GO:0150063)	360	29	6.85	+	4.23	3.61e-07
sensory system development (GO:0048880)	360	29	6.85	+	4.23	3.61e-07
regulation of developmental growth (GO:0048638)	236	19	4.49	+	4.23	0.000696
regulation of response to external stimulus (GO:0032101)	253	20	4.81	+	4.15	0.00044
homeostatic process (GO:0042592)	456	36	8.68	+	4.15	2.89e-09
behavior (GO:0007610)	529	41	10.07	+	4.07	1.12e-10
establishment or maintenance of cell polarity (GO:0007163)	195	15	3.71	+	4.04	0.0235
organophosphate biosynthetic process (GO:0090407)	248	19	4.72	+	4.03	0.00146
compound eye development (GO:0048749)	342	26	6.51	+	4	1.16e-05
positive regulation of cellular component organization (GO:0051130)	264	20	5.02	+	3.98	0.000856
positive regulation of multicellular organismal process (GO:0051240)	200	15	3.81	+	3.94	0.0316
cation transport (GO:0006812)	323	24	6.15	+	3.9	7.36e-05
taxis (GO:0042330)	327	24	6.22	+	3.86	9.25e-05
metal ion transport (GO:0030001)	219	16	4.17	+	3.84	0.0219
neuron development (GO:0048666)	548	40	10.43	+	3.84	1.57e-09
negative regulation of cell communication (GO:0010648)	385	28	7.33	+	3.82	7.27e-06
regulation of biological quality (GO:0065008)	1279	93	24.34	+	3.82	1.77e-27
negative regulation of signaling (GO:0023057)	386	28	7.35	+	3.81	7.69e-06
signaling (GO:0023052)	1200	87	22.83	+	3.81	3.76e-25
regulation of cellular component biogenesis (GO:0044087)	304	22	5.78	+	3.8	0.000458
regulation of growth (GO:0040008)	308	22	5.86	+	3.75	0.00057
vesicle-mediated transport (GO:0016192)	491	35	9.34	+	3.75	1.01e-07
sensory organ development (GO:0007423)	450	32	8.56	+	3.74	8.14e-07
regulation of cell communication (GO:0010646)	913	64	17.37	+	3.68	2.29e-16
regulation of signaling (GO:0023051)	913	64	17.37	+	3.68	2.29e-16
cell communication (GO:0007154)	1270	89	24.17	+	3.68	7.93e-25
locomotion (GO:0040011)	621	43	11.82	+	3.64	1.06e-09
generation of neurons (GO:0048699)	746	49	14.2	+	3.45	1.28e-10
neuron differentiation (GO:0030182)	694	45	13.21	+	3.41	2.59e-09
axon development (GO:0061564)	309	20	5.88	+	3.4	0.00934
negative regulation of signal transduction (GO:0009968)	358	23	6.81	+	3.38	0.00184
ion transport (GO:0006811)	485	31	9.23	+	3.36	1.92e-05
neurogenesis (GO:0022008)	798	51	15.19	+	3.36	1e-10
axonogenesis (GO:0007409)	298	19	5.67	+	3.35	0.0206
response to external stimulus (GO:0009605)	930	59	17.7	+	3.33	8.28e-13
regulation of cellular component organization (GO:0051128)	680	43	12.94	+	3.32	2.03e-08
neuron projection development (GO:0031175)	418	26	7.95	+	3.27	0.000598
nervous system development (GO:0007399)	973	60	18.52	+	3.24	1.57e-12
signal transduction (GO:0007165)	995	59	18.93	+	3.12	1.63e-11
cell morphogenesis involved in neuron differentiation (GO:0048667)	390	23	7.42	+	3.1	0.00771
neuron projection morphogenesis (GO:0048812)	392	23	7.46	+	3.08	0.00839
negative regulation of response to stimulus (GO:0048585)	410	24	7.8	+	3.08	0.00522
regulation of multicellular organismal process (GO:0051239)	581	34	11.06	+	3.08	2.91e-05
cell projection morphogenesis (GO:0048858)	394	23	7.5	+	3.07	0.00911
plasma membrane bounded cell projection morphogenesis (GO:0120039)	394	23	7.5	+	3.07	0.00911
intracellular signal transduction (GO:0035556)	381	22	7.25	+	3.03	0.018
cell part morphogenesis (GO:0032990)	402	23	7.65	+	3.01	0.0126
animal organ morphogenesis (GO:0009887)	717	41	13.64	+	3.01	1.36e-06
regulation of signal transduction (GO:0009966)	783	44	14.9	+	2.95	4.86e-07
regulation of molecular function (GO:0065009)	415	23	7.9	+	2.91	0.0211
regulation of developmental process (GO:0050793)	671	37	12.77	+	2.9	2.82e-05
system development (GO:0048731)	1329	73	25.29	+	2.89	2e-13
organophosphate metabolic process (GO:0019637)	402	22	7.65	+	2.88	0.0411
cell morphogenesis involved in differentiation (GO:0000904)	433	23	8.24	+	2.79	0.0414
transport (GO:0006810)	1706	87	32.46	+	2.68	6.19e-15
plasma membrane bounded cell projection organization (GO:0120036)	630	32	11.99	+	2.67	0.00193
transmembrane transport (GO:0055085)	654	33	12.44	+	2.65	0.00146
establishment of localization (GO:0051234)	1766	89	33.61	+	2.65	4.42e-15
cell morphogenesis (GO:0000902)	499	25	9.5	+	2.63	0.0456
cellular response to stimulus (GO:0051716)	1480	74	28.16	+	2.63	1.64e-11
cell projection organization (GO:0030030)	643	32	12.24	+	2.62	0.00298
regulation of response to stimulus (GO:0048583)	987	49	18.78	+	2.61	2.43e-06
cell development (GO:0048468)	1291	64	24.57	+	2.61	3e-09
phosphate-containing compound metabolic process (GO:0006796)	792	38	15.07	+	2.52	0.000623
localization (GO:0051179)	2237	107	42.57	+	2.51	9.5e-18
establishment of localization in cell (GO:0051649)	797	38	15.17	+	2.51	0.000728
phosphorus metabolic process (GO:0006793)	799	38	15.2	+	2.5	0.000775
movement of cell or subcellular component (GO:0006928)	684	32	13.02	+	2.46	0.0109
cell differentiation (GO:0030154)	1554	72	29.57	+	2.43	1.88e-09
cellular developmental process (GO:0048869)	1565	72	29.78	+	2.42	2.65e-09
animal organ development (GO:0048513)	1153	52	21.94	+	2.37	1.76e-05
cellular localization (GO:0051641)	1001	45	19.05	+	2.36	0.000254
negative regulation of cellular process (GO:0048523)	1254	56	23.86	+	2.35	5.55e-06
anatomical structure morphogenesis (GO:0009653)	1460	65	27.78	+	2.34	2.02e-07
negative regulation of biological process (GO:0048519)	1472	61	28.01	+	2.18	1.49e-05
positive regulation of cellular process (GO:0048522)	1570	65	29.88	+	2.18	4.06e-06
multicellular organism development (GO:0007275)	2119	87	40.32	+	2.16	2.41e-09
regulation of cellular process (GO:0050794)	3677	150	69.97	+	2.14	9.53e-22
biological regulation (GO:0065007)	4421	180	84.13	+	2.14	3.9e-30
response to chemical (GO:0042221)	1087	44	20.68	+	2.13	0.00618
response to stimulus (GO:0050896)	2521	102	47.97	+	2.13	1.78e-11
positive regulation of biological process (GO:0048518)	1724	69	32.81	+	2.1	4.37e-06
regulation of biological process (GO:0050789)	3979	156	75.72	+	2.06	2.65e-21
multicellular organismal process (GO:0032501)	3482	136	66.26	+	2.05	1.17e-16
reproductive process (GO:0022414)	1190	45	22.64	+	1.99	0.027
anatomical structure development (GO:0048856)	2522	95	47.99	+	1.98	1.97e-08
developmental process (GO:0032502)	2660	97	50.62	+	1.92	6.9e-08
cellular component organization (GO:0016043)	2616	89	49.78	+	1.79	2.63e-05
cellular component organization or biogenesis (GO:0071840)	2778	90	52.86	+	1.7	0.000224
cellular process (GO:0009987)	7306	224	139.03	+	1.61	4.62e-25
biological_process (GO:0008150)	11314	253	215.29	+	1.18	6.14e-09
Unclassified (UNCLASSIFIED)	2507	10	47.71	-	0.21	0

## Sheet: R8_GO-terms
Analysis Type:	PANTHER Overrepresentation Test (Released 20220712)
Annotation Version and Release Date:	GO Ontology database DOI: 10.5281/zenodo.6399963 Released 2022-03-22
Analyzed List:	Client Text Box Input (Drosophila melanogaster)
Reference List:	Drosophila melanogaster (all genes in database)
Test Type:	BINOMIAL
Correction:	BONFERRONI
Bonferroni count:	3517
GO biological process complete	Drosophila melanogaster - REFLIST (13821)	Client Text Box Input (243)	Client Text Box Input (expected)	Client Text Box Input (over/under)	Client Text Box Input (fold Enrichment)	Client Text Box Input (P-value)
adaptation of rhodopsin mediated signaling (GO:0016062)	4	4	0.07	+	56.88	0.00331
light adaption (GO:0036367)	4	4	0.07	+	56.88	0.00331
metarhodopsin inactivation (GO:0016060)	5	4	0.09	+	45.5	0.00797
adaptation of signaling pathway (GO:0023058)	7	5	0.12	+	40.63	0.000718
response to light intensity (GO:0009642)	9	6	0.16	+	37.92	6.31e-05
deactivation of rhodopsin mediated signaling (GO:0016059)	17	10	0.3	+	33.46	3.52e-09
protein localization to rhabdomere (GO:1990146)	7	4	0.12	+	32.5	0.0298
regulation of rhodopsin mediated signaling pathway (GO:0022400)	18	10	0.32	+	31.6	6.15e-09
rhodopsin mediated signaling pathway (GO:0016056)	14	7	0.25	+	28.44	2.84e-05
retina homeostasis (GO:0001895)	18	8	0.32	+	25.28	5.95e-06
calcium-ion regulated exocytosis (GO:0017156)	12	5	0.21	+	23.7	0.0099
photoreceptor cell maintenance (GO:0045494)	17	7	0.3	+	23.42	0.000106
sensory perception of light stimulus (GO:0050953)	26	10	0.46	+	21.88	2.15e-07
phototransduction, visible light (GO:0007603)	21	8	0.37	+	21.67	1.95e-05
rhodopsin metabolic process (GO:0046154)	17	6	0.3	+	20.07	0.00255
visual perception (GO:0007601)	21	7	0.37	+	18.96	0.000437
phototransduction (GO:0007602)	54	18	0.95	+	18.96	4.92e-14
detection of visible light (GO:0009584)	27	9	0.47	+	18.96	6.77e-06
detection of light stimulus (GO:0009583)	59	19	1.04	+	18.32	1.14e-14
cellular response to light stimulus (GO:0071482)	41	13	0.72	+	18.03	3.07e-09
regulation of G protein-coupled receptor signaling pathway (GO:0008277)	33	10	0.58	+	17.24	2.1e-06
energy taxis (GO:0009453)	20	6	0.35	+	17.06	0.00647
phototaxis (GO:0042331)	20	6	0.35	+	17.06	0.00647
rhabdomere development (GO:0042052)	44	11	0.77	+	14.22	2.11e-06
detection of abiotic stimulus (GO:0009582)	79	19	1.39	+	13.68	2.14e-12
detection of external stimulus (GO:0009581)	79	19	1.39	+	13.68	2.14e-12
synaptic vesicle exocytosis (GO:0016079)	55	13	0.97	+	13.44	1.13e-07
cellular response to radiation (GO:0071478)	58	13	1.02	+	12.75	2.14e-07
synaptic assembly at neuromuscular junction (GO:0051124)	36	8	0.63	+	12.64	0.00116
photoreceptor cell axon guidance (GO:0072499)	27	6	0.47	+	12.64	0.0354
regulated exocytosis (GO:0045055)	61	13	1.07	+	12.12	3.94e-07
regulation of microtubule polymerization or depolymerization (GO:0031110)	33	7	0.58	+	12.06	0.00866
establishment or maintenance of apical/basal cell polarity (GO:0035088)	34	7	0.6	+	11.71	0.0105
establishment or maintenance of bipolar cell polarity (GO:0061245)	34	7	0.6	+	11.71	0.0105
positive regulation of endocytosis (GO:0045807)	40	8	0.7	+	11.38	0.00254
receptor-mediated endocytosis (GO:0006898)	41	8	0.72	+	11.1	0.00305
response to light stimulus (GO:0009416)	144	28	2.53	+	11.06	5.16e-17
olfactory learning (GO:0008355)	36	7	0.63	+	11.06	0.0152
neuromuscular synaptic transmission (GO:0007274)	57	11	1	+	10.98	2.99e-05
associative learning (GO:0008306)	47	9	0.83	+	10.89	0.000734
neurotransmitter secretion (GO:0007269)	84	16	1.48	+	10.83	1.42e-08
signal release from synapse (GO:0099643)	84	16	1.48	+	10.83	1.42e-08
cellular response to environmental stimulus (GO:0104004)	70	13	1.23	+	10.56	2.05e-06
cellular response to abiotic stimulus (GO:0071214)	70	13	1.23	+	10.56	2.05e-06
sensory perception of sound (GO:0007605)	68	12	1.2	+	10.04	1.67e-05
pigment metabolic process involved in developmental pigmentation (GO:0043324)	40	7	0.7	+	9.95	0.03
eye pigment metabolic process (GO:0042441)	40	7	0.7	+	9.95	0.03
pigment metabolic process involved in pigmentation (GO:0043474)	40	7	0.7	+	9.95	0.03
regulation of neurotransmitter levels (GO:0001505)	115	20	2.02	+	9.89	1.44e-10
regulation of microtubule cytoskeleton organization (GO:0070507)	46	8	0.81	+	9.89	0.00711
synaptic vesicle cycle (GO:0099504)	104	18	1.83	+	9.84	3.02e-09
vesicle-mediated transport in synapse (GO:0099003)	104	18	1.83	+	9.84	3.02e-09
signal release (GO:0023061)	94	16	1.65	+	9.68	7.35e-08
trans-synaptic signaling (GO:0099537)	221	37	3.89	+	9.52	3.63e-21
negative regulation of transport (GO:0051051)	48	8	0.84	+	9.48	0.00969
response to radiation (GO:0009314)	175	29	3.08	+	9.43	7.18e-16
chemical synaptic transmission (GO:0007268)	219	36	3.85	+	9.35	2.98e-20
anterograde trans-synaptic signaling (GO:0098916)	219	36	3.85	+	9.35	2.98e-20
compound eye photoreceptor development (GO:0042051)	80	13	1.41	+	9.24	9.99e-06
synapse assembly (GO:0007416)	62	10	1.09	+	9.17	0.000737
synaptic signaling (GO:0099536)	230	37	4.04	+	9.15	1.39e-20
proton transmembrane transport (GO:1902600)	56	9	0.98	+	9.14	0.0031
response to ethanol (GO:0045471)	69	11	1.21	+	9.07	0.000203
neurotransmitter transport (GO:0006836)	113	18	1.99	+	9.06	1.17e-08
eye photoreceptor cell development (GO:0042462)	82	13	1.44	+	9.02	1.34e-05
sensory perception of mechanical stimulus (GO:0050954)	83	13	1.46	+	8.91	1.54e-05
tissue homeostasis (GO:0001894)	65	10	1.14	+	8.75	0.00113
neuromuscular junction development (GO:0007528)	85	13	1.49	+	8.7	2.03e-05
regulation of endocytosis (GO:0030100)	59	9	1.04	+	8.68	0.00473
multicellular organismal homeostasis (GO:0048871)	74	11	1.3	+	8.45	0.000406
regulation of microtubule-based process (GO:0032886)	68	10	1.2	+	8.36	0.00169
behavioral response to ethanol (GO:0048149)	55	8	0.97	+	8.27	0.0259
regulation of membrane potential (GO:0042391)	83	12	1.46	+	8.22	0.000145
regulation of ion transport (GO:0043269)	77	11	1.35	+	8.13	0.000601
learning (GO:0007612)	63	9	1.11	+	8.13	0.00804
photoreceptor cell development (GO:0042461)	99	14	1.74	+	8.04	1.4e-05
exocytosis (GO:0006887)	94	13	1.65	+	7.87	6.55e-05
modulation of chemical synaptic transmission (GO:0050804)	143	19	2.51	+	7.56	6.27e-08
regulation of trans-synaptic signaling (GO:0099177)	143	19	2.51	+	7.56	6.27e-08
anatomical structure homeostasis (GO:0060249)	139	18	2.44	+	7.37	3.26e-07
cell junction assembly (GO:0034329)	118	15	2.07	+	7.23	1.58e-05
cell-cell signaling (GO:0007267)	304	38	5.34	+	7.11	1.73e-17
regulation of synapse assembly (GO:0051963)	120	15	2.11	+	7.11	1.98e-05
regulation of synaptic assembly at neuromuscular junction (GO:0008582)	113	14	1.99	+	7.05	7.17e-05
regulation of cell junction assembly (GO:1901888)	125	15	2.2	+	6.83	3.37e-05
regulation of vesicle-mediated transport (GO:0060627)	126	15	2.22	+	6.77	3.74e-05
cell-cell junction organization (GO:0045216)	76	9	1.34	+	6.74	0.0357
regulation of neuromuscular junction development (GO:1904396)	119	14	2.09	+	6.69	0.000135
positive regulation of transport (GO:0051050)	154	18	2.71	+	6.65	1.63e-06
export from cell (GO:0140352)	182	21	3.2	+	6.56	6.98e-08
synapse organization (GO:0050808)	182	21	3.2	+	6.56	6.98e-08
regulation of synapse organization (GO:0050807)	160	18	2.81	+	6.4	2.96e-06
compound eye photoreceptor cell differentiation (GO:0001751)	172	19	3.02	+	6.28	1.34e-06
photoreceptor cell differentiation (GO:0046530)	194	21	3.41	+	6.16	2.22e-07
cell junction organization (GO:0034330)	250	27	4.4	+	6.14	3.74e-10
eye photoreceptor cell differentiation (GO:0001754)	176	19	3.09	+	6.14	1.94e-06
regulation of transport (GO:0051049)	312	33	5.49	+	6.02	9.93e-13
regulation of synapse structure or activity (GO:0050803)	191	20	3.36	+	5.96	1.13e-06
secretion by cell (GO:0032940)	174	18	3.06	+	5.88	1.08e-05
response to alcohol (GO:0097305)	116	12	2.04	+	5.88	0.00484
secretion (GO:0046903)	186	18	3.27	+	5.5	2.98e-05
response to abiotic stimulus (GO:0009628)	415	40	7.3	+	5.48	1.17e-14
regulation of cellular localization (GO:0060341)	120	11	2.11	+	5.21	0.041
adult behavior (GO:0030534)	156	14	2.74	+	5.1	0.00337
endocytosis (GO:0006897)	134	12	2.36	+	5.09	0.0207
inorganic cation transmembrane transport (GO:0098662)	218	19	3.83	+	4.96	5.92e-05
learning or memory (GO:0007611)	161	14	2.83	+	4.95	0.00485
cognition (GO:0050890)	162	14	2.85	+	4.92	0.00521
inorganic ion transmembrane transport (GO:0098660)	251	21	4.41	+	4.76	2.05e-05
sensory organ morphogenesis (GO:0090596)	281	23	4.94	+	4.66	5.65e-06
eye morphogenesis (GO:0048592)	281	23	4.94	+	4.66	5.65e-06
compound eye morphogenesis (GO:0001745)	272	22	4.78	+	4.6	1.61e-05
regulation of developmental growth (GO:0048638)	236	19	4.15	+	4.58	0.000202
developmental maturation (GO:0021700)	189	15	3.32	+	4.51	0.00619
cation transmembrane transport (GO:0098655)	240	19	4.22	+	4.5	0.000262
regulation of cytoskeleton organization (GO:0051493)	166	13	2.92	+	4.45	0.0351
detection of stimulus (GO:0051606)	245	19	4.31	+	4.41	0.000359
regulation of localization (GO:0032879)	536	41	9.42	+	4.35	1.08e-11
ion transmembrane transport (GO:0034220)	315	24	5.54	+	4.33	9.77e-06
regulation of growth (GO:0040008)	308	23	5.42	+	4.25	3.07e-05
nervous system process (GO:0050877)	568	42	9.99	+	4.21	1.49e-11
establishment or maintenance of cell polarity (GO:0007163)	195	14	3.43	+	4.08	0.042
cellular homeostasis (GO:0019725)	211	15	3.71	+	4.04	0.023
locomotion (GO:0040011)	621	44	10.92	+	4.03	1.34e-11
system process (GO:0003008)	638	45	11.22	+	4.01	7.27e-12
regulation of cellular component biogenesis (GO:0044087)	304	21	5.34	+	3.93	0.000506
regulation of biological quality (GO:0065008)	1279	88	22.49	+	3.91	8.78e-27
positive regulation of cellular component organization (GO:0051130)	264	18	4.64	+	3.88	0.00486
compound eye development (GO:0048749)	342	23	6.01	+	3.83	0.000202
eye development (GO:0001654)	360	24	6.33	+	3.79	0.00012
visual system development (GO:0150063)	360	24	6.33	+	3.79	0.00012
sensory system development (GO:0048880)	360	24	6.33	+	3.79	0.00012
cation transport (GO:0006812)	323	21	5.68	+	3.7	0.00135
taxis (GO:0042330)	327	21	5.75	+	3.65	0.00164
homeostatic process (GO:0042592)	456	29	8.02	+	3.62	1.15e-05
cell migration (GO:0016477)	268	17	4.71	+	3.61	0.0246
regulation of response to external stimulus (GO:0032101)	253	16	4.45	+	3.6	0.0476
regulation of cellular component organization (GO:0051128)	680	43	11.96	+	3.6	1.31e-09
signaling (GO:0023052)	1200	75	21.1	+	3.55	2.42e-19
sensory organ development (GO:0007423)	450	28	7.91	+	3.54	3.49e-05
sensory perception (GO:0007600)	374	23	6.58	+	3.5	0.000964
phosphorylation (GO:0016310)	310	19	5.45	+	3.49	0.0115
cell communication (GO:0007154)	1270	77	22.33	+	3.45	3.29e-19
ion transport (GO:0006811)	485	29	8.53	+	3.4	4.43e-05
negative regulation of cell communication (GO:0010648)	385	23	6.77	+	3.4	0.00158
negative regulation of signaling (GO:0023057)	386	23	6.79	+	3.39	0.00166
behavior (GO:0007610)	529	31	9.3	+	3.33	2.11e-05
cell motility (GO:0048870)	328	19	5.77	+	3.29	0.0253
vesicle-mediated transport (GO:0016192)	491	28	8.63	+	3.24	0.000214
regulation of cell communication (GO:0010646)	913	52	16.05	+	3.24	1.69e-10
regulation of signaling (GO:0023051)	913	52	16.05	+	3.24	1.69e-10
localization of cell (GO:0051674)	334	19	5.87	+	3.24	0.0326
neuron development (GO:0048666)	548	31	9.63	+	3.22	4.72e-05
generation of neurons (GO:0048699)	746	42	13.12	+	3.2	1e-07
response to external stimulus (GO:0009605)	930	52	16.35	+	3.18	3.45e-10
negative regulation of signal transduction (GO:0009968)	358	20	6.29	+	3.18	0.0245
neurogenesis (GO:0022008)	798	44	14.03	+	3.14	6.12e-08
neuron differentiation (GO:0030182)	694	38	12.2	+	3.11	2.18e-06
nervous system development (GO:0007399)	973	53	17.11	+	3.1	5.26e-10
cytoskeleton organization (GO:0007010)	580	31	10.2	+	3.04	0.000168
regulation of developmental process (GO:0050793)	671	35	11.8	+	2.97	3.81e-05
animal organ morphogenesis (GO:0009887)	717	36	12.61	+	2.86	6.01e-05
transmembrane transport (GO:0055085)	654	32	11.5	+	2.78	0.000724
movement of cell or subcellular component (GO:0006928)	684	33	12.03	+	2.74	0.00063
localization (GO:0051179)	2237	106	39.33	+	2.7	2.15e-20
system development (GO:0048731)	1329	61	23.37	+	2.61	8.17e-09
establishment of localization (GO:0051234)	1766	81	31.05	+	2.61	4.03e-13
transport (GO:0006810)	1706	78	29.99	+	2.6	2.29e-12
cell development (GO:0048468)	1291	59	22.7	+	2.6	2.49e-08
oogenesis (GO:0048477)	576	26	10.13	+	2.57	0.0448
cellular developmental process (GO:0048869)	1565	70	27.52	+	2.54	3.72e-10
regulation of signal transduction (GO:0009966)	783	35	13.77	+	2.54	0.00154
cell differentiation (GO:0030154)	1554	69	27.32	+	2.53	8.47e-10
cellular localization (GO:0051641)	1001	44	17.6	+	2.5	6.39e-05
developmental process involved in reproduction (GO:0003006)	892	39	15.68	+	2.49	0.00054
germ cell development (GO:0007281)	713	31	12.54	+	2.47	0.0131
signal transduction (GO:0007165)	995	43	17.49	+	2.46	0.000154
protein localization (GO:0008104)	675	29	11.87	+	2.44	0.0347
establishment of localization in cell (GO:0051649)	797	33	14.01	+	2.35	0.0173
negative regulation of cellular process (GO:0048523)	1254	51	22.05	+	2.31	4.75e-05
multicellular organismal reproductive process (GO:0048609)	1041	42	18.3	+	2.29	0.00144
reproductive process (GO:0022414)	1190	48	20.92	+	2.29	0.00018
cellular process involved in reproduction in multicellular organism (GO:0022412)	852	34	14.98	+	2.27	0.0267
anatomical structure morphogenesis (GO:0009653)	1460	58	25.67	+	2.26	8.51e-06
regulation of response to stimulus (GO:0048583)	987	39	17.35	+	2.25	0.0066
gamete generation (GO:0007276)	915	36	16.09	+	2.24	0.0191
sexual reproduction (GO:0019953)	931	36	16.37	+	2.2	0.0279
animal organ development (GO:0048513)	1153	44	20.27	+	2.17	0.00326
negative regulation of biological process (GO:0048519)	1472	56	25.88	+	2.16	7.89e-05
cellular component assembly (GO:0022607)	1109	42	19.5	+	2.15	0.00732
multicellular organism development (GO:0007275)	2119	79	37.26	+	2.12	7e-08
cellular response to stimulus (GO:0051716)	1480	55	26.02	+	2.11	0.00024
positive regulation of cellular process (GO:0048522)	1570	58	27.6	+	2.1	0.000116
multicellular organismal process (GO:0032501)	3482	127	61.22	+	2.07	6.24e-16
response to stimulus (GO:0050896)	2521	91	44.32	+	2.05	5.19e-09
anatomical structure development (GO:0048856)	2522	91	44.34	+	2.05	5.31e-09
positive regulation of biological process (GO:0048518)	1724	62	30.31	+	2.05	8.95e-05
developmental process (GO:0032502)	2660	95	46.77	+	2.03	2.26e-09
regulation of cellular process (GO:0050794)	3677	130	64.65	+	2.01	2.37e-15
biological regulation (GO:0065007)	4421	155	77.73	+	1.99	1.07e-20
organelle organization (GO:0006996)	1721	60	30.26	+	1.98	0.000485
cellular component organization (GO:0016043)	2616	89	45.99	+	1.94	2.79e-07
reproduction (GO:0000003)	1421	48	24.98	+	1.92	0.028
regulation of biological process (GO:0050789)	3979	132	69.96	+	1.89	2.76e-13
cellular component organization or biogenesis (GO:0071840)	2778	91	48.84	+	1.86	1.16e-06
cellular process (GO:0009987)	7306	210	128.45	+	1.63	3.22e-25
biological_process (GO:0008150)	11314	232	198.92	+	1.17	7.36e-07
Unclassified (UNCLASSIFIED)	2507	11	44.08	-	0.25	0

## Sheet: 2,3Pm_GO-terms
Analysis Type:	PANTHER Overrepresentation Test (Released 20220712)
Annotation Version and Release Date:	GO Ontology database DOI: 10.5281/zenodo.6399963 Released 2022-03-22
Analyzed List:	Client Text Box Input (Drosophila melanogaster)
Reference List:	Drosophila melanogaster (all genes in database)
Test Type:	BINOMIAL
Correction:	BONFERRONI
Bonferroni count:	3517
GO biological process complete	Drosophila melanogaster - REFLIST (13821)	Client Text Box Input (341)	Client Text Box Input (expected)	Client Text Box Input (over/under)	Client Text Box Input (fold Enrichment)	Client Text Box Input (P-value)
pteridine biosynthetic process (GO:0006728)	4	4	0.1	+	40.53	0.0126
pentose-phosphate shunt (GO:0006098)	7	6	0.17	+	34.74	0.000107
pteridine metabolic process (GO:0019889)	5	4	0.12	+	32.42	0.0303
NADPH regeneration (GO:0006740)	8	6	0.2	+	30.4	0.000234
glucose 6-phosphate metabolic process (GO:0051156)	13	8	0.32	+	24.94	6.81e-06
NADP metabolic process (GO:0006739)	12	7	0.3	+	23.64	0.000102
initiation of dorsal closure (GO:0007392)	11	5	0.27	+	18.42	0.0336
ADP metabolic process (GO:0046031)	27	12	0.67	+	18.01	2.55e-08
purine ribonucleoside diphosphate metabolic process (GO:0009179)	27	12	0.67	+	18.01	2.55e-08
purine nucleoside diphosphate metabolic process (GO:0009135)	27	12	0.67	+	18.01	2.55e-08
ATP generation from ADP (GO:0006757)	25	11	0.62	+	17.83	2.13e-07
glycolytic process (GO:0006096)	25	11	0.62	+	17.83	2.13e-07
ribonucleoside diphosphate metabolic process (GO:0009185)	29	12	0.72	+	16.77	5.75e-08
nucleoside diphosphate phosphorylation (GO:0006165)	30	11	0.74	+	14.86	1.42e-06
nucleotide phosphorylation (GO:0046939)	31	11	0.76	+	14.38	1.99e-06
nucleoside diphosphate metabolic process (GO:0009132)	36	12	0.89	+	13.51	6.61e-07
glucose metabolic process (GO:0006006)	27	9	0.67	+	13.51	0.000126
pyruvate metabolic process (GO:0006090)	39	11	0.96	+	11.43	2.09e-05
cytoplasmic translation (GO:0002181)	118	33	2.91	+	11.33	1.31e-20
eye pigment biosynthetic process (GO:0006726)	38	10	0.94	+	10.67	0.000195
pigment metabolic process involved in developmental pigmentation (GO:0043324)	40	10	0.99	+	10.13	0.000312
eye pigmentation (GO:0048069)	44	11	1.09	+	10.13	7.07e-05
eye pigment metabolic process (GO:0042441)	40	10	0.99	+	10.13	0.000312
pigment metabolic process involved in pigmentation (GO:0043474)	40	10	0.99	+	10.13	0.000312
glucose homeostasis (GO:0042593)	47	11	1.16	+	9.49	0.000137
carbohydrate catabolic process (GO:0016052)	56	13	1.38	+	9.41	8.74e-06
glutathione metabolic process (GO:0006749)	52	12	1.28	+	9.35	3.84e-05
translational initiation (GO:0006413)	53	12	1.31	+	9.18	4.72e-05
carbohydrate homeostasis (GO:0033500)	56	12	1.38	+	8.69	8.56e-05
alpha-amino acid biosynthetic process (GO:1901607)	38	8	0.94	+	8.53	0.0213
pigment biosynthetic process (GO:0046148)	58	12	1.43	+	8.39	0.000125
hexose metabolic process (GO:0019318)	46	9	1.13	+	7.93	0.0101
cellular amino acid biosynthetic process (GO:0008652)	42	8	1.04	+	7.72	0.0436
developmental pigmentation (GO:0048066)	64	12	1.58	+	7.6	0.000357
monosaccharide metabolic process (GO:0005996)	54	10	1.33	+	7.51	0.00463
pigmentation (GO:0043473)	73	12	1.8	+	6.66	0.00142
translation (GO:0006412)	304	46	7.5	+	6.13	7.85e-19
peptide biosynthetic process (GO:0043043)	310	46	7.65	+	6.01	1.7e-18
cellular modified amino acid metabolic process (GO:0006575)	88	13	2.17	+	5.99	0.00154
peptide metabolic process (GO:0006518)	409	57	10.09	+	5.65	2.36e-22
amide biosynthetic process (GO:0043604)	350	46	8.64	+	5.33	1.92e-16
pigment metabolic process (GO:0042440)	107	14	2.64	+	5.3	0.00233
alcohol metabolic process (GO:0006066)	93	12	2.29	+	5.23	0.0168
generation of precursor metabolites and energy (GO:0006091)	183	23	4.52	+	5.09	1.27e-06
carbohydrate metabolic process (GO:0005975)	247	30	6.09	+	4.92	5.63e-09
cellular amide metabolic process (GO:0043603)	493	58	12.16	+	4.77	3.12e-19
small molecule biosynthetic process (GO:0044283)	210	22	5.18	+	4.25	7.84e-05
determination of adult lifespan (GO:0008340)	172	18	4.24	+	4.24	0.00154
purine ribonucleotide metabolic process (GO:0009150)	165	17	4.07	+	4.18	0.00397
monocarboxylic acid metabolic process (GO:0032787)	188	19	4.64	+	4.1	0.00124
purine nucleotide metabolic process (GO:0006163)	171	17	4.22	+	4.03	0.00638
cellular macromolecule biosynthetic process (GO:0034645)	496	49	12.24	+	4	9.04e-13
ribonucleotide metabolic process (GO:0009259)	174	17	4.29	+	3.96	0.00803
ribose phosphate metabolic process (GO:0019693)	178	17	4.39	+	3.87	0.0108
sulfur compound metabolic process (GO:0006790)	169	16	4.17	+	3.84	0.0235
chemical homeostasis (GO:0048878)	279	26	6.88	+	3.78	4.24e-05
supramolecular fiber organization (GO:0097435)	206	19	5.08	+	3.74	0.00472
nucleotide metabolic process (GO:0009117)	205	18	5.06	+	3.56	0.0175
purine-containing compound metabolic process (GO:0072521)	196	17	4.84	+	3.52	0.0374
organic acid metabolic process (GO:0006082)	382	33	9.42	+	3.5	2.77e-06
nucleoside phosphate metabolic process (GO:0006753)	210	18	5.18	+	3.47	0.0242
carboxylic acid metabolic process (GO:0019752)	376	32	9.28	+	3.45	7.24e-06
oxoacid metabolic process (GO:0043436)	377	32	9.3	+	3.44	7.71e-06
actin filament-based process (GO:0030029)	273	23	6.74	+	3.41	0.00171
organonitrogen compound biosynthetic process (GO:1901566)	800	67	19.74	+	3.39	6e-15
actin cytoskeleton organization (GO:0030036)	256	21	6.32	+	3.32	0.00818
cellular nitrogen compound biosynthetic process (GO:0044271)	711	58	17.54	+	3.31	5.44e-12
homeostatic process (GO:0042592)	456	36	11.25	+	3.2	4.83e-06
macromolecule biosynthetic process (GO:0009059)	696	54	17.17	+	3.14	4.33e-10
nucleobase-containing small molecule metabolic process (GO:0055086)	262	20	6.46	+	3.09	0.0402
organophosphate metabolic process (GO:0019637)	402	30	9.92	+	3.02	0.000408
small molecule metabolic process (GO:0044281)	763	56	18.83	+	2.97	1.32e-09
cellular biosynthetic process (GO:0044249)	1178	83	29.06	+	2.86	6.91e-15
organic substance biosynthetic process (GO:1901576)	1212	85	29.9	+	2.84	3.14e-15
biosynthetic process (GO:0009058)	1239	85	30.57	+	2.78	1.19e-14
instar larval or pupal development (GO:0002165)	545	34	13.45	+	2.53	0.00343
regulation of biological quality (GO:0065008)	1279	78	31.56	+	2.47	2.27e-10
imaginal disc development (GO:0007444)	547	32	13.5	+	2.37	0.0268
response to external stimulus (GO:0009605)	930	51	22.95	+	2.22	0.000307
cellular nitrogen compound metabolic process (GO:0034641)	1801	96	44.44	+	2.16	4.36e-10
tube development (GO:0035295)	696	37	17.17	+	2.15	0.0424
gene expression (GO:0010467)	1120	56	27.63	+	2.03	0.00133
response to chemical (GO:0042221)	1087	54	26.82	+	2.01	0.00271
catabolic process (GO:0009056)	932	46	22.99	+	2	0.0235
organonitrogen compound metabolic process (GO:1901564)	2725	127	67.23	+	1.89	1.71e-10
cell development (GO:0048468)	1291	59	31.85	+	1.85	0.0111
cellular metabolic process (GO:0044237)	3877	177	95.66	+	1.85	5.71e-17
cellular protein metabolic process (GO:0044267)	1683	74	41.52	+	1.78	0.00197
metabolic process (GO:0008152)	4548	190	112.21	+	1.69	1.54e-14
response to stimulus (GO:0050896)	2521	105	62.2	+	1.69	5.17e-05
multicellular organism development (GO:0007275)	2119	88	52.28	+	1.68	0.00144
organic substance metabolic process (GO:0071704)	4283	176	105.67	+	1.67	7.29e-12
anatomical structure development (GO:0048856)	2522	103	62.22	+	1.66	0.000211
developmental process (GO:0032502)	2660	107	65.63	+	1.63	0.000225
multicellular organismal process (GO:0032501)	3482	138	85.91	+	1.61	1.62e-06
cellular macromolecule metabolic process (GO:0044260)	2106	83	51.96	+	1.6	0.0271
cellular process (GO:0009987)	7306	276	180.26	+	1.53	8.18e-24
primary metabolic process (GO:0044238)	4039	152	99.65	+	1.53	4.86e-06
nitrogen compound metabolic process (GO:0006807)	3671	138	90.57	+	1.52	6.06e-05
biological regulation (GO:0065007)	4421	166	109.08	+	1.52	3.99e-07
biological_process (GO:0008150)	11314	325	279.15	+	1.16	3.88e-10
Unclassified (UNCLASSIFIED)	2507	16	61.85	-	0.26	0

## Sheet: Input_Genes
R1-6 Genes	R7 Genes	R8 Genes	2,3 Pigment Genes
14-3-3zeta	alphaTub84B	7B2	14-3-3epsilon
5PtaseI	Buffy	alc	5-HT2A
Achl	Svil	alphaTub84D	AANATL2
Actbeta	alc	Appl	aay
Adar	aqz	aqz	Acbp1
Alg11	CG2202	Argk	Act5C
alpha-Man-IIb	CG7414	Arr1	AdamTS-B
AMPdeam	dlg1	Arr2	Adi1
Ank	Ip259	Atet	AdipoR
Ank2	RpL41	Atg101	Adk2
AP-1sigma	14-3-3zeta	Atox1	Aef1
AP-2sigma	5PtaseI	Atpalpha	AGBE
app	7B2	ATPsynB	Agpat1
Arr1	Abl	awd	Akap200
Arr2	Actbeta	Bacc	Akr1B
Asator	alpha-Catr	BBS9	Ald1
Atpalpha	alpha-Man-IIb	beat-IIb	Aldh
ATPsynB	alphaTub84D	beta-Spec	Alp4
ATPsynbeta	AMPdeam	betaTub56D	alpha-Est8
ATPsynC	Ank2	betaTub97EF	Amph
ATPsynCF6	Aplip1	boss	AnxB11
ATPsynD	app	brp	AnxB9
ATPsyndelta	Appl	bru3	apolpp
ATPsynE	Argk	Buffy	Aps
ATPsynF	Arr1	bun	Arf51F
ATPsynG	Arr2	Ca-alpha1T	Arl6IP1
ATPsyngamma	Atpalpha	Cadps	Arpc5
ATPsynO	ATPsynB	CAH1	ash2
Atx2	ATPsynbeta	Cals	Atg8a
awd	ATPsynC	Calx	Bacc
B52	ATPsynG	Cam	bdl
baz	awd	CaMKII	Best2
ben	betaTub97EF	CanB	BI-1
betaTub56D	blw	CarT	bnb
betaTub97EF	boss	cdi	BomS3
bif	bru3	Cep135	BomT3
blw	Bsg	CG10077	bru1
bol	bsk	CG10462	Buffy
boss	Ca-alpha1T	CG11155	bw
Bsg	CAH1	CG12163	CAH2
bsk	Cam	CG13305	CanB2
btsz	CaMKII	CG13868	CAP
Bx	CanB	CG13928	cer
cac	CarT	CG16959	CG10311
CadN	cdi	CG17493	CG10623
Cadps	Cdk5alpha	CG17716	CG10863
CAH1	Cds	CG17739	CG11050
Calx	CenG1A	CG17816	CG11073
Cam	Cep135	CG18549	CG11089
Ca-Ma2d	CG10077	CG18815	CG11151
CaMKI	CG10407	CG2082	CG11275
CaMKII	CG10462	CG2246	CG11378
CanB	CG1090	CG30015	CG11400
cathD	CG11099	CG31030	CG11594
Cchl	CG11155	CG31145	CG11790
cdi	CG11537	CG31636	CG11899
Cdk5alpha	CG11857	CG31705	CG12012
Cds	CG12054	CG31997	CG12025
CenG1A	CG12163	CG32017	CG12384
CG10257	CG13305	CG32278	CG13071
CG10283	CG13707	CG32425	CG13077
CG10561	CG13784	CG32485	CG13117
CG10674	CG13928	CG34134	CG13124
CG11155	CG14591	CG3625	CG13369
CG11267	CG14742	CG3655	CG13551
CG11586	CG14767	CG3955	CG13585
CG11722	CG15111	CG3961	CG13887
CG11752	CG15118	CG40498	CG14275
CG11857	CG16959	CG42392	CG14401
CG12071	CG17378	CG42450	CG14777
CG12091	CG17739	CG43324	CG14818
CG12795	CG17816	CG4467	CG14823
CG12910	CG18549	CG4629	CG14995
CG1309	CG18815	CG4660	CG15093
CG13272	CG2246	CG5287	CG15098
CG13305	CG31030	CG6329	CG15201
CG13784	CG31145	CG7378	CG15202
CG13928	CG31636	CG7382	CG15211
CG13937	CG31997	CG7414	CG15528
CG14407	CG32017	CG9150	CG1561
CG14591	CG32278	CG9384	CG1572
CG14742	CG32425	CG9427	CG15771
CG14817	CG32485	CG9813	CG1620
CG15111	CG33181	ChAT	CG1640
CG15118	CG34134	Chd64	CG1648
CG15309	CG34401	chic	CG17121
CG16974	CG3618	chp	CG17271
CG17124	CG3625	chrb	CG17272
CG17378	CG3655	cindr	CG17333
CG17493	CG3955	Cnx99A	CG17385
CG17716	CG3961	comm	CG17508
CG17816	CG40498	cpx	CG17549
CG18135	CG42361	crb	CG17572
CG18507	CG42392	Crg-1	CG17691
CG18598	CG42450	crq	CG17765
CG18622	CG43324	Culd	CG17839
CG18815	CG44195	Cyt-c-p	CG17841
CG2202	CG46385	Dak1	CG17896
CG2246	CG4660	Dgkepsilon	CG18067
CG2681	CG5027	dlg1	CG18081
CG31030	CG5946	Doa	CG1943
CG31038	CG6329	dpr7	CG2121
CG31712	CG6565	dpr9	CG2201
CG31729	CG6656	dysc	CG2767
CG32278	CG6805	Eaat2	CG2811
CG32333	CG7149	Eb1	CG2846
CG32369	CG7220	eEF1alpha2	CG2852
CG32647	CG7484	eIF3m	CG30050
CG32982	CG7990	eIF4B	CG30197
CG33143	CG8300	Eip63F-1	CG30285
CG34132	CG8726	Eip75B	CG31103
CG34134	CG9328	Ekar	CG31548
CG34250	CG9391	elB	CG31705
CG3625	CG9427	elm	CG31997
CG3655	CG9813	EMC10	CG32039
CG3955	CG9917	EndoA	CG32066
CG3961	CG9953	EndoB	CG32276
CG41128	Chd64	Fas2	CG32280
CG4168	chp	fend	CG32365
CG42376	Cnx99A	Fie	CG32407
CG42392	comm	Fim	CG32521
CG42668	comt	Flo2	CG32638
CG43340	Cow	futsch	CG32687
CG44195	COX4	fzr	CG3308
CG44242	COX5A	gammaSnap1	CG33169
CG4607	COX6B	Gbeta76C	CG33170
CG46385	COX7C	GCS2alpha	CG34253
CG4660	COX8	Gdh	CG34325
CG5027	cpx	Ggamma1	CG34398
CG5028	crb	Gpdh1	CG34417
CG5065	Crg-1	Gprk1	CG3529
CG5214	crq	Gs1l	CG3566
CG5641	ctp	GstS1	CG3823
CG5644	Culd	Hipk	CG3902
CG5758	cype	His2Av	CG40045
CG5903	Dak1	His3.3B	CG40485
CG6329	Dnz1	Hsp83	CG42394
CG6565	Doa	hwt	CG42514
CG6656	DopEcR	igl	CG42748
CG6700	dpr7	inaC	CG43103
CG6966	dysc	inaD	CG43897
CG6983	Eaat2	inaE	CG4390
CG7149	eEF1alpha2	Ip259	CG44325
CG7220	eIF4EHP	Ipp	CG45049
CG7378	Eip63F-1	Jupiter	CG4842
CG7430	Ekar	kek4	CG5059
CG7484	elav	klg	CG5254
CG7630	elm	l(3)80Fg	CG5346
CG7990	EndoA	lap	CG5455
CG8034	EndoB	Lis-1	CG5532
CG9005	ERp60	loqs	CG5590
CG9034	eys	lovit	CG5653
CG9150	Fas1	mAcon1	CG5676
CG9231	Fas2	mats	CG5910
CG9328	Fbxl4	mbl	CG6028
CG9391	Fie	mei-P26	CG6115
CG9427	Fim	MFS17	CG6225
CG9917	flw	mino	CG6287
CG9921	futsch	Mitofilin	CG6357
CG9953	Galphaq	Mlf	CG6398
Chchd2	gammaSnap1	Moe	CG6421
chinmo	Gbeta76C	Mppe	CG6426
chp	GC1	Msp300	CG6429
cindr	Gdh	mt:ATPase6	CG6435
Cisd2	Ggamma1	mt:CoI	CG6523
CkIalpha	Ggamma30A	mt:CoII	CG6770
ClC-a	gish	mt:CoIII	CG6870
CNBP	GlcAT-S	mt:Cyt-b	CG6891
comt	gol	mub	CG7059
corto	Hipk	Nacalpha	CG7414
Cow	His3.3B	nAChRalpha4	CG7675
COX4	Hk	NaPi-III	CG7834
COX5A	HmgZ	ND-20	CG7920
COX5B	hoe2	Ndae1	CG8036
COX6B	hwt	Nhe3	CG8180
COX7A	igl	ninaA	CG8369
COX7C	inaC	ninaC	CG8547
COX8	inaD	ninaG	CG8740
Cp110	inaE	NK7.1	CG8860
Cpn	Ipp	Nmda1	CG9331
cpx	isoQC	noc	CG9444
Crg-1	Jupiter	nrv1	CG9628
CRIF	jus	nrv3	CG9631
Csp	kek1	Nrx-1	CG9674
ctp	kek6	nSyb	CG9691
Culd	klg	numb	CG9932
CycG	l(3)80Fg	osp	chic
cype	lap	OtopLa	cib
Cyt-c1	levy	pAbp	cl
Cyt-c-p	Lgr1	Pal2	CLIP-190
Dak1	Lis-1	papi	Cln7
Dgkepsilon	loqs	par-6	cora
Dic1	lovit	para	Cp1
dlg1	mbl	Pdp1	cpo
DnaJ-1	mei-P26	pHCl-1	Cpr49Ag
Dnz1	Mlf	Pi4KIIIalpha	crim
Doa	Mob2	pigs	cry
DopEcR	Mppe	pinta	CtsB1
dpr7	mspo	PIP82	cv
Drak	mt:ATPase6	Pis	Cyp1
drpr	nAChRalpha4	Pka-C1	Cyp28a5
dsd	NaPi-III	Pkn	Cyp6a20
dve	Nca	PMCA	Cyp9f2
Dyb	Ndae1	porin	Cys
Dyrk2	ND-B17.2	prom	Cyt-b5
Dyrk3	Neb-cGP	pum	D2hgdh
dysc	NfI	pyd	DAAM
eag	Nhe3	qvr	Df31
eas	ninaA	Rbp9	DIP-epsilon
Eb1	ninaC	rdgA	dj-1beta
eEF1alpha2	ninaG	rdgC	Dlc90F
Efa6	NK7.1	Rh6	dlp
Eip63E	Nmda1	RIC-3	DOR
Eip75B	nmo	Rim	Drat
Ekar	norpA	RNASEK	drongo
elm	Npc1a	roh	EbpIII
endos	Npc2a	RpL21	Echs1
eys	nrv3	RpL24-like	ed
Fas1	Nrx-1	RpL29	eEF1alpha1
Fbxl4	nSyb	RpL4	eEF1beta
Fie	numb	RpS18	eEF1gamma
fipi	Osi2	S6KL	eEF2
flw	osp	salm	eEF5
fru	OtopLa	salr	eff
fry	p120ctn	Sap47	Eglp4
ftz-f1	P5CDh1	SCaMC	eIF1
futsch	Pal2	Scgbeta	eIF1A
Galphaq	par-6	Schip1	eIF3d1
gammaSnap1	para	scrt	eIF3f1
gb	peb	SdhA	eIF3g1
Gbeta76C	pinta	sdt	eIF3h
Gdh	PIP4K	sfl	eIF3j
Ggamma1	PIP82	sgg	eIF3m
Ggamma30A	Pis	shakB	eIF4A
gish	Pka-C1	shep	Eip93F
gl	Pli	side-VI	EloC
gol	PMCA	Sidpn	Eno
Gprk1	porin	SK	eya
Hdc	Pph13	sky	fabp
Hexo1	prom	slgA	Fatp1
Hk	pros	slmo	fax
hoe1	Prps	Slob	fbp
hoe2	ps	smash	FER
homer	PsGEF	Snap25	Fer1HCH
Hrb98DE	psq	snu	Fer2LCH
Hrs	qvr	SP2353	Fis1
Hsp60A	Rab4	spict	Fkbp12
Idh3a	Rbp9	spidey	fok
Idh3b	rdgA	Stacl	fwe
inaC	rdgB	stai	galectin
inaD	rdgC	stmA	Gapdh1
inaF-B	Rh3	Sur-8	Gapdh2
Ipp	Rh4	Svil	Gasp
kcc	RhoGDI	Syn	Gbp1
KCNQ	Rim	Syn1	Gbs-70E
Kdm4B	RNASEK	Syn2	Gip
kdn	roh	Syt4	GLaz
kek1	Rsf1	Syt7	glec
klar	rtp	Syx1A	Glo1
Klp98A	rut	t	GlyP
kra	S6KL	Teh2	GNBP2
KrT95D	salm	Ten-a	goe
kst	salr	tim	Got1
Kul	Sap47	tinc	Got2
l(3)77CDf	sbm	TMS1	Gp150
l(3)80Fg	SCaMC	trp	Gprk2
levy	Scgbeta	Tsp29Fb	grass
Liprin-gamma	Schip1	Tsp39D	Gs2
lovit	scrt	Tsp42Ej	GstD1
Lpin	SdhD	tud	GstD3
lqf	sfl	unc-104	GstE1
mAcon1	Sh	unc-13	GstE12
mav	shi	Unc-76	GstE14
mbl	Sidpn	Unr	GstE3
mei-P26	sif	Usp8	GstO2
Men	sky	VAChT	GstO3
Men-b	Snap25	Vap33	GstS1
mge	SP2353	veli	GstT4
Mitofilin	spict	Vha36-1	GV1
Mob2	spidey	Vha68-1	Gyg
Mpcp2	SPoCk	VhaM9.7-a	Hex-A
Mppe	Spt-I	wts	HINT1
mRpL13	Srrm234	Zdhhc8	His4r
mRpL14	Stacl		Hn
mRpL23	stai		Hsp83
mRpL24	Syn		Idgf2
mRpL27	Syn1		Idgf3
mRpL28	Syn2		Idgf6
mRpS25	Syngr		Idh
mRpS33	Syt1		Ih
mRpS34	Syt4		IM14
mRpS5	Syt7		IM4
mRpS9	Syx1A		Inos
msi	t		Inx2
mt:ATPase6	Tab2		Inx3
mt:CoI	tadr		Irk2
mt:CoII	tau		IRSp53
mt:Cyt-b	Teh2		IscU
mt:ND1	Ten-a		Jafrac1
mt:ND2	TMS1		Jheh1
mt:ND4	Tob		Jheh2
mt:ND5	Tom20		jim
mtd	Tomosyn		Karybeta3
mub	trp		KFase
muc	trpl		l(2)k09913
Nc73EF	Tsp39D		Lamp1
ND-13A	Tsp42Ej		larp
ND-13B	Ttd14		laza
ND-15	unc-104		Lfg
ND-18	unc-13		lft
ND-19	Unr		Lk6
ND-20	veli		Lmpt
ND-23	Vha36-1		Lsd-2
ND-24	Vha44		LTV1
ND-30	Vha68-1		Mbs
ND-39	VhaM9.7-a		Mdh1
ND-42	VhaPPA1-1		MESK2
ND-51	Vps25		Mlc-c
ND-75	Xxylt		Moe
ND-ACP	Yp3		Mpi
Ndae1	yrt		Msr-110
ND-AGGG			MtnA
ND-ASHI			N
ND-B12			Nap1
ND-B14			nes
ND-B14.5A			ninaB
ND-B14.5B			Not1
ND-B15			Npc2b
ND-B17			Nph
ND-B17.2			nrv1
ND-B18			Ntf-2
ND-B22			Oatp58Dc
ND-MLRQ			Obp19c
ND-MWFE			Obp19d
ND-PDSW			Obp44a
ND-SGDH			Octbeta2R
Neb-cGP			Oda
Nedd8			ogre
Nepl11			oys
ninaA			pAbp
ninaC			Pcd
ninaE			pck
Nmdmc			Pcmt
norpA			Pdh
NP15.6			Pdk
Npc2a			Pfk
nrm			Pgd
nrv2			Pgi
nrv3			Pgk
nSyb			Pglym78
nuf			Pgm1
oc			PHGPx
olf186-F			Pino
onecut			pix
Osi2			Pka-C3
OtopLa			pr
ox			Pu
p120ctn			PyK
Pal2			QC
path			Rab1
PCB			Rab11
Pdcd4			Rab32
Pdha			RabX5
Pdhb			ras
Pdk1			rdhB
Pdp1			rdo
peb			ReepB
Pep			Reg-2
PGRP-LA			Rho1
pigs			Rm62
PIP82			Roc1a
Pis			Rpe
Pka-R1			Rpi
Pkc53E			RpL12
Pkn			RpL18A
Pli			RpL21
PMCA			RpL22
PNUTS			RpL23
porin			RpL26
Pph13			RpL27A
prom			RpL31
Prosap			RpL32
Prps			RpL34a
Prx3			RpL35
ps			RpL39
PsGEF			RpL40
psq			RpL6
Ptpmeg2			RpLP0
puc			RpLP1
pum			RpLP2
QIL1			RpS10b
qtc			RpS11
qvr			RpS12
Rab3-GEF			RpS16
Rab5			RpS2
Rab7			RpS20
Rack1			RpS21
Rbp1-like			RpS27
rdgA			RpS27A
rdgB			RpS29
rdgC			RpS3A
retn			RpS7
RFeSP			Rtnl1
rhea			santa-maria
RhoGAP18B			Sap-r
RhoGAP71E			Sar1
RhoGDI			sbb
Rip11			scaf
roh			Scamp
Rop			scu
RpL10Ab			scyl
RpL34b			Sdc
RpS13			se
RpS15Aa			Sec61beta
RpS17			shep
RpS2			side-V
RpS28b			Sirup
RpS3A			SkpA
RpS6			sm
RpS9			smt3
Rsf1			sn
rtp			Sod1
S			sog
Sam-S			Sp7
Sap47			spir
Schip1			Spn77Ba
Scsalpha1			sqh
SdhA			Ssk
SdhB			sta
SdhC			Strn-Mlck
SdhD			stv
sdk			Su(var)205
sdt			Surf4
sesB			Swim
sff			Swip-1
sgg			Syb
Sh			Syp
shi			Taldo
Shrm			Tapdelta
Sidpn			Tctp
sif			Tep4
SK			Thor
slgA			Timp
slo			Tpi
Slob			Trx-2
smash			Trxr-1
SmydA-8			Tsf1
snu			Tsp
Sod2			Tsp42Ea
SpdS			Tsp42Ee
SPoCk			Tspo
Spt-I			tsr
Srrm234			Ufc1
stai			verm
stau			Vha26
stj			Vha36-3
stops			VhaAC45
sun			VhaM9.7-b
Svil			VhaM9.7-c
Sxl			vig2
Synd			vn
Syngr			w
Syt1			Wdr62
Syt7			zip
t			ZnT63C
Tab2			Zw
tadr
Tango5
Tango9
Tao
tau
Tim23
Tim8
Tm1
tmod
TMS1
Tom20
Tom7
trp
trpl
Trx-2
Tsp39D
Tsp42Ej
Tsp97E
Ttd14
Ubi-p5E
Uev1A
unc-13
UQCR-11
UQCR-14
UQCR-6.4
UQCR-C1
UQCR-C2
UQCR-Q
Usp2
Usp8
Vap33
Vha68-1
VhaM9.7-a
vig
Vinc
wac
Wdr37
Xport-B
Xxylt
yps
Zasp52
Zasp66
Zyx
